# Supplementary material for: Protocol for high-resolution 3D spatial transcriptomics using Open-ST
Source: STAR Protoc. 2024 Dec 19;6(1):103521. doi: 10.1016/j.xpro.2024.103521 (PMC11731217; doi:10.1016/j.xpro.2024.103521)
Supplement: Item S3. 3D-design file of the breaking aid for capture area preparation, related to steps 18–21 of “Before you begin” [file mmc4.zip]

Archive with 1 entries (1 files):
- xpro_00103521_Supplementary Item 3_Breaking_aid_MS_updated.stl
