# Supplementary material for: Protocol for high-resolution 3D spatial transcriptomics using Open-ST
Source: STAR Protoc. 2024 Dec 19;6(1):103521. doi: 10.1016/j.xpro.2024.103521 (PMC11731217; doi:10.1016/j.xpro.2024.103521)
Supplement: Item S4. Open-ST custom sequencing recipe for the NovaSeq 6000 S4, related to step 22 of “Before you begin” [file mmc5.zip › xpro_00103521_Supplementary Item 4.xml]

<?xml version="1.0"?>
<Recipe xmlns:xsd="http://www.w3.org/2001/XMLSchema" xmlns:xsi="http://www.w3.org/2001/XMLSchema-instance" FragmentVersion="&lt;not installed&gt;">
  <Version>0</Version>
   <ConsumableVersion>3</ConsumableVersion>
  <Protocol Version="v4.0">
    <ChemistryRef Description="OBEM" ChemistryName="OBEM" />
    <ChemistryRef Description="OBCG Part1" ChemistryName="OBCG Part1" />
    <ChemistryRef Description="OBEM Boost" ChemistryName="OBEM Boost" />
    <ChemistryRef Description="OBCG Part2" ChemistryName="OBCG Part2" />
    <ReadRef Description="Read #1" ReadName="Read1" />
    <ChemistryRef Description="Safe State" ChemistryName="SafeState" />
  </Protocol>
  <ChemistryDefinitions Name="S4 FC;Bleach PostRunWash_S4 FC" Version="S4_v1.6.4_OBEM_surfi5">
    <Definitions>
      <ChemistryDefinition Name="CompleteCycleReuse" Type="Basic">
        <ChemistryStep Description="Set Valve States" Repeat="1" IsDeblock="false" IsIncorporation="false" AllowStaggeredStartAfter="false">
          <CommonLineSelection Position="0" ReagentName="AB" NonCommonLineReagentPos="0" />
          <WasteSelection Position="0" ReagentName="SOUR1" NonWasteReagentSolution="0" />
        </ChemistryStep>
        <ChemistryStep Description="Deblock" Repeat="1" IsDeblock="true" IsIncorporation="false" AllowStaggeredStartAfter="false">
          <Dispense PumpPort="I" DispenseDelay="0" DispenseRate="1500" Volume="291" ReagentName="VSM" Solution="0" />
          <Temp Duration="3000" Temperature="55" Verify="false" />
          <Aspirate PumpPort="I" ReagentName="VB2" AspirationRate="1800" Solution="0" Volume="204" AspirateDelay="5000" />
          <Aspirate PumpPort="I" ReagentName="VCM" AspirationRate="2000" Solution="0" Volume="296" AspirateDelay="3000" />
          <Wait Duration="5000" />
          <Dispense PumpPort="I" DispenseDelay="1000" DispenseRate="2500" Volume="41" ReagentName="VCM" Solution="0" />
          <Wait Duration="5000" />
          <Dispense PumpPort="I" DispenseDelay="1000" DispenseRate="1800" Volume="184" ReagentName="VCM" Solution="0" />
          <DispenseToWaste DispenseDelay="0" DispenseRate="10000" />
        </ChemistryStep>
        <ChemistryStep Description="Buffer Wash" Repeat="1" IsDeblock="false" IsIncorporation="false" AllowStaggeredStartAfter="true">
          <Aspirate PumpPort="I" ReagentName="VB2" AspirationRate="1800" Solution="0" Volume="196" AspirateDelay="6000" />
          <Aspirate PumpPort="I" ReagentName="VB8" AspirationRate="1600" Solution="0" Volume="380" AspirateDelay="5000" />
          <Aspirate PumpPort="I" ReagentName="VB2" AspirationRate="1800" Solution="0" Volume="286" AspirateDelay="0" />
          <Temp Duration="0" Temperature="60" Verify="false" />
          <DispenseToWaste DispenseDelay="0" DispenseRate="10000" />
        </ChemistryStep>
        <ChemistryStep Description="Incorporation" Repeat="1" IsDeblock="false" IsIncorporation="true" AllowStaggeredStartAfter="false">
          <Temp Duration="0" Temperature="60" Verify="true" />
          <Aspirate PumpPort="I" ReagentName="VIM" AspirationRate="1800" Solution="0" Volume="388" AspirateDelay="1000" />
          <Wait Duration="22000" />
          <Dispense PumpPort="I" DispenseDelay="1000" DispenseRate="2300" Volume="41" ReagentName="VIM" Solution="0" />
          <Wait Duration="8000" />
          <Dispense PumpPort="I" DispenseDelay="1000" DispenseRate="2300" Volume="41" ReagentName="VIM" Solution="0" />
          <Wait Duration="8000" />
          <Dispense PumpPort="I" DispenseDelay="1000" DispenseRate="1800" Volume="204" ReagentName="VIM" Solution="0" />
          <Temp Duration="3000" Temperature="20" Verify="false" />
          <PumpToFlowcell PumpPort="I" AspirateDelay="1000" DispenseDelay="0" ReagentName="VB2" AspirationRate="1800" Solution="0" DispenseRate="10000" Volume="286" />
        </ChemistryStep>
        <ChemistryStep Description="Prepare for scanning" Repeat="1" IsDeblock="false" IsIncorporation="false" AllowStaggeredStartAfter="false">
          <Aspirate PumpPort="I" ReagentName="VSM" AspirationRate="1500" Solution="0" Volume="388" AspirateDelay="6000" />
        </ChemistryStep>
      </ChemistryDefinition>
      <ChemistryDefinition Name="FirstBase" Type="Basic">
        <ChemistryStep Description="Set Valve States" Repeat="1" IsDeblock="false" IsIncorporation="false" AllowStaggeredStartAfter="false">
          <CommonLineSelection Position="0" ReagentName="AB" NonCommonLineReagentPos="0" />
          <WasteSelection Position="0" ReagentName="SOUR2" NonWasteReagentSolution="0" />
        </ChemistryStep>
        <ChemistryStep Description="Incorporation" Repeat="1" IsDeblock="false" IsIncorporation="false" AllowStaggeredStartAfter="false">
          <Aspirate PumpPort="I" ReagentName="VB2" AspirationRate="1800" Solution="0" Volume="286" AspirateDelay="5000" />
          <Temp Duration="0" Temperature="60" Verify="true" />
          <Aspirate PumpPort="I" ReagentName="VIM" AspirationRate="1600" Solution="0" Volume="605" AspirateDelay="3000" />
          <Wait Duration="22000" />
          <Dispense PumpPort="I" DispenseDelay="1000" DispenseRate="2300" Volume="41" ReagentName="VIM" Solution="0" />
          <Wait Duration="8000" />
          <Dispense PumpPort="I" DispenseDelay="1000" DispenseRate="2300" Volume="41" ReagentName="VIM" Solution="0" />
          <Wait Duration="8000" />
          <Dispense PumpPort="I" DispenseDelay="2000" DispenseRate="1800" Volume="204" ReagentName="VIM" Solution="0" />
          <Temp Duration="3000" Temperature="20" Verify="false" />
          <Aspirate PumpPort="I" ReagentName="VB2" AspirationRate="1800" Solution="0" Volume="395" AspirateDelay="5000" />
          <DispenseToWaste DispenseDelay="3000" DispenseRate="10000" />
        </ChemistryStep>
        <ChemistryStep Description="Prepare for Scanning" Repeat="1" IsDeblock="false" IsIncorporation="false" AllowStaggeredStartAfter="false">
          <WasteSelection Position="0" ReagentName="SOUR1" NonWasteReagentSolution="0" />
          <Aspirate PumpPort="I" ReagentName="VSM" AspirationRate="1200" Solution="0" Volume="605" AspirateDelay="6000" />
          <Temp Duration="0" Temperature="20" Verify="true" />
        </ChemistryStep>
      </ChemistryDefinition>
      <ChemistryDefinition Name="Start" Type="Basic">
        <ChemistryStep Description="Set Valve States" Repeat="1" IsDeblock="false" IsIncorporation="false" AllowStaggeredStartAfter="false">
          <CommonLineSelection Position="0" ReagentName="Bypass" NonCommonLineReagentPos="0" />
          <WasteSelection Position="0" ReagentName="SOUR1" NonWasteReagentSolution="0" />
          <DispenseToWaste DispenseDelay="5000" DispenseRate="10000" />
          <PumpToFlowcell PumpPort="B" AspirateDelay="5000" DispenseDelay="0" ReagentName="VB2" AspirationRate="3500" Solution="0" DispenseRate="10000" Volume="1000" />
          <PumpToFlowcell PumpPort="B" AspirateDelay="5000" DispenseDelay="0" ReagentName="VB2" AspirationRate="3500" Solution="0" DispenseRate="10000" Volume="1000" />
          <PumpToFlowcell PumpPort="B" AspirateDelay="5000" DispenseDelay="0" ReagentName="VB2" AspirationRate="3500" Solution="0" DispenseRate="10000" Volume="1000" />
          <PumpToFlowcell PumpPort="B" AspirateDelay="5000" DispenseDelay="0" ReagentName="VB2" AspirationRate="3500" Solution="0" DispenseRate="10000" Volume="1000" />
          <PumpToFlowcell PumpPort="B" AspirateDelay="5000" DispenseDelay="0" ReagentName="VB2" AspirationRate="3500" Solution="0" DispenseRate="10000" Volume="1000" />
        </ChemistryStep>
        <ChemistryStep Description="Start" Repeat="1" IsDeblock="false" IsIncorporation="false" AllowStaggeredStartAfter="false">
          <CommonLineSelection Position="0" ReagentName="AB" NonCommonLineReagentPos="0" />
          <DispenseToWaste DispenseDelay="5000" DispenseRate="10000" />
          <PumpToFlowcell PumpPort="I" AspirateDelay="5000" DispenseDelay="0" ReagentName="VB2" AspirationRate="1500" Solution="0" DispenseRate="10000" Volume="1000" />
          <PumpToFlowcell PumpPort="I" AspirateDelay="5000" DispenseDelay="0" ReagentName="VB2" AspirationRate="1500" Solution="0" DispenseRate="10000" Volume="1000" />
          <PumpToFlowcell PumpPort="I" AspirateDelay="5000" DispenseDelay="0" ReagentName="VB2" AspirationRate="1500" Solution="0" DispenseRate="10000" Volume="1000" />
        </ChemistryStep>
      </ChemistryDefinition>
      <ChemistryDefinition Name="End" Type="Basic">
        <ChemistryStep Description="Set Valve States" Repeat="1" IsDeblock="false" IsIncorporation="false" AllowStaggeredStartAfter="false">
          <CommonLineSelection Position="0" ReagentName="AB" NonCommonLineReagentPos="0" />
          <WasteSelection Position="0" ReagentName="SOUR1" NonWasteReagentSolution="0" />
        </ChemistryStep>
        <ChemistryStep Description="End" Repeat="1" IsDeblock="false" IsIncorporation="false" AllowStaggeredStartAfter="false">
          <DispenseToWaste DispenseDelay="5000" DispenseRate="10000" />
          <PumpToFlowcell PumpPort="I" AspirateDelay="5000" DispenseDelay="0" ReagentName="VB2" AspirationRate="1500" Solution="0" DispenseRate="10000" Volume="1000" />
          <PumpToFlowcell PumpPort="I" AspirateDelay="5000" DispenseDelay="0" ReagentName="VB2" AspirationRate="1500" Solution="0" DispenseRate="10000" Volume="1000" />
          <PumpToFlowcell PumpPort="I" AspirateDelay="5000" DispenseDelay="0" ReagentName="VB2" AspirationRate="1500" Solution="0" DispenseRate="10000" Volume="1000" />
        </ChemistryStep>
      </ChemistryDefinition>
      <ChemistryDefinition Name="SafeState" Type="Basic">
        <ChemistryStep Description="Set Valve States" Repeat="1" IsDeblock="false" IsIncorporation="false" AllowStaggeredStartAfter="false">
        </ChemistryStep>
      </ChemistryDefinition>
      <ChemistryDefinition Name="EndDeblock_Pre-Deprotection" Type="Basic">
        <ChemistryStep Description="Deblock" Repeat="1" IsDeblock="false" IsIncorporation="false" AllowStaggeredStartAfter="false">
          <WasteSelection Position="0" ReagentName="SOUR1" NonWasteReagentSolution="0" />
          <Temp Duration="0" Temperature="55" Verify="true" />
          <PumpToFlowcell PumpPort="I" AspirateDelay="5000" DispenseDelay="0" ReagentName="VB2" AspirationRate="1800" Solution="0" DispenseRate="10000" Volume="204" />
          <PumpToFlowcell PumpPort="I" AspirateDelay="5000" DispenseDelay="0" ReagentName="VCM" AspirationRate="1800" Solution="0" DispenseRate="10000" Volume="296" />
          <Wait Duration="30000" />
        </ChemistryStep>
        <ChemistryStep Description="Buffer Wash" Repeat="1" IsDeblock="false" IsIncorporation="false" AllowStaggeredStartAfter="false">
          <PumpToFlowcell PumpPort="I" AspirateDelay="5000" DispenseDelay="0" ReagentName="VB2" AspirationRate="1800" Solution="0" DispenseRate="10000" Volume="195" />
          <PumpToFlowcell PumpPort="I" AspirateDelay="5000" DispenseDelay="0" ReagentName="VB8" AspirationRate="1800" Solution="0" DispenseRate="10000" Volume="380" />
          <Temp Duration="0" Temperature="38" Verify="true" />
          <PumpToFlowcell PumpPort="I" AspirateDelay="5000" DispenseDelay="0" ReagentName="VB2" AspirationRate="1800" Solution="0" DispenseRate="10000" Volume="288" />
        </ChemistryStep>
      </ChemistryDefinition>
      <ChemistryDefinition Name="EndDeblock" Type="Basic">
        <ChemistryStep Description="Deblock" Repeat="1" IsDeblock="false" IsIncorporation="false" AllowStaggeredStartAfter="false">
          <WasteSelection Position="0" ReagentName="SOUR1" NonWasteReagentSolution="0" />
          <Temp Duration="0" Temperature="55" Verify="true" />
          <PumpToFlowcell PumpPort="I" AspirateDelay="5000" DispenseDelay="0" ReagentName="VB2" AspirationRate="1800" Solution="0" DispenseRate="10000" Volume="204" />
          <PumpToFlowcell PumpPort="I" AspirateDelay="5000" DispenseDelay="0" ReagentName="VCM" AspirationRate="1800" Solution="0" DispenseRate="10000" Volume="296" />
          <Wait Duration="10000" />
        </ChemistryStep>
        <ChemistryStep Description="Buffer Wash" Repeat="1" IsDeblock="false" IsIncorporation="false" AllowStaggeredStartAfter="false">
          <PumpToFlowcell PumpPort="I" AspirateDelay="5000" DispenseDelay="0" ReagentName="VB2" AspirationRate="1800" Solution="0" DispenseRate="10000" Volume="195" />
          <PumpToFlowcell PumpPort="I" AspirateDelay="5000" DispenseDelay="0" ReagentName="VB8" AspirationRate="1800" Solution="0" DispenseRate="10000" Volume="380" />
          <Temp Duration="0" Temperature="20" Verify="true" />
          <PumpToFlowcell PumpPort="I" AspirateDelay="5000" DispenseDelay="0" ReagentName="VB2" AspirationRate="1800" Solution="0" DispenseRate="10000" Volume="288" />
        </ChemistryStep>
      </ChemistryDefinition>
      <ChemistryDefinition Name="IndexPreparation-i7" Type="Basic">
        <ChemistryStep Description="IndexPreparation-i7" Repeat="1" IsDeblock="false" IsIncorporation="false" AllowStaggeredStartAfter="false">
          <WasteSelection Position="0" ReagentName="SOUR1" NonWasteReagentSolution="0" />
          <CommonLineSelection Position="0" ReagentName="Bypass" NonCommonLineReagentPos="0" />
          <DispenseToWaste DispenseDelay="1000" DispenseRate="10000" />
          <Aspirate PumpPort="B" ReagentName="LDR" AspirationRate="2000" Solution="0" Volume="215" AspirateDelay="3000" />
          <CommonLineSelection Position="0" ReagentName="AB" NonCommonLineReagentPos="0" />
          <Aspirate PumpPort="I" ReagentName="LDR" AspirationRate="500" Solution="0" Volume="338" AspirateDelay="1000" />
          <Temp Duration="60000" Temperature="60" Verify="false" />
          <Aspirate PumpPort="I" ReagentName="VB2" AspirationRate="1500" Solution="0" Volume="300" AspirateDelay="5000" />
          <DispenseToWaste DispenseDelay="0" DispenseRate="10000" />
          <CommonLineSelection Position="0" ReagentName="Bypass" NonCommonLineReagentPos="0" />
          <Aspirate PumpPort="B" ReagentName="BP14" AspirationRate="2000" Solution="0" Volume="215" AspirateDelay="3000" />
          <CommonLineSelection Position="0" ReagentName="AB" NonCommonLineReagentPos="0" />
          <PumpToFlowcell PumpPort="I" AspirateDelay="5000" DispenseDelay="0" ReagentName="BP14" AspirationRate="500" Solution="0" DispenseRate="10000" Volume="338" />
          <Wait Duration="30000" />
          <WasteSelection Position="0" ReagentName="SOUR2" NonWasteReagentSolution="0" />
          <Aspirate PumpPort="I" ReagentName="BP14" AspirationRate="500" Solution="0" Volume="100" AspirateDelay="1000" />
          <Temp Duration="30000" Temperature="40" Verify="false" />
          <Aspirate PumpPort="I" ReagentName="VB2" AspirationRate="1500" Solution="0" Volume="500" AspirateDelay="5000" />
          <Wait Duration="5000" />
          <DispenseToWaste DispenseDelay="0" DispenseRate="10000" />
          <Temp Duration="0" Temperature="20" Verify="true" />
        </ChemistryStep>
      </ChemistryDefinition>
      <ChemistryDefinition Name="Deprotection" Type="Basic">
        <ChemistryStep Description="Hybridisation" Repeat="1" IsDeblock="false" IsIncorporation="false" AllowStaggeredStartAfter="false">
          <WasteSelection Position="0" ReagentName="SOUR1" NonWasteReagentSolution="0" />
          <Aspirate PumpPort="I" ReagentName="LDR" AspirationRate="500" Solution="0" Volume="480" AspirateDelay="1000" />
          <Temp Duration="60000" Temperature="60" Verify="false" />
          <Aspirate PumpPort="I" ReagentName="VB2" AspirationRate="1200" Solution="0" Volume="500" AspirateDelay="1000" />
          <DispenseToWaste DispenseDelay="0" DispenseRate="10000" />
          <Wait Duration="30000" />
          <Aspirate PumpPort="I" ReagentName="VB2" AspirationRate="500" Solution="0" Volume="205" AspirateDelay="1000" />
          <Temp Duration="0" Temperature="38" Verify="true" />
          <WasteSelection Position="0" ReagentName="SOUR2" NonWasteReagentSolution="0" />
          <Aspirate PumpPort="I" ReagentName="VB2" AspirationRate="500" Solution="0" Volume="205" AspirateDelay="5000" />
          <DispenseToWaste DispenseDelay="0" DispenseRate="10000" />
        </ChemistryStep>
        <ChemistryStep Description="Deprotection" Repeat="1" IsDeblock="false" IsIncorporation="false" AllowStaggeredStartAfter="false">
          <Temp Duration="0" Temperature="38" Verify="true" />
          <CommonLineSelection Position="0" ReagentName="Bypass" NonCommonLineReagentPos="0" />
          <Aspirate PumpPort="B" ReagentName="VRM" AspirationRate="2000" Solution="0" Volume="215" AspirateDelay="3000" />
          <DispenseToWaste DispenseDelay="5000" DispenseRate="10000" />
          <CommonLineSelection Position="0" ReagentName="AB" NonCommonLineReagentPos="0" />
          <PumpToFlowcell PumpPort="I" AspirateDelay="1000" DispenseDelay="0" ReagentName="VRM" AspirationRate="500" Solution="0" DispenseRate="10000" Volume="338" />
          <Wait Duration="65000" />
          <Aspirate PumpPort="I" ReagentName="VRM" AspirationRate="500" Solution="0" Volume="180" AspirateDelay="1000" />
          <Wait Duration="65000" />
          <Aspirate PumpPort="I" ReagentName="VRM" AspirationRate="500" Solution="0" Volume="96" AspirateDelay="1000" />
          <Wait Duration="65000" />
          <Aspirate PumpPort="I" ReagentName="VRM" AspirationRate="500" Solution="0" Volume="96" AspirateDelay="1000" />
          <Wait Duration="65000" />
          <Aspirate PumpPort="I" ReagentName="VB2" AspirationRate="1500" Solution="0" Volume="350" AspirateDelay="5000" />
          <Temp Duration="0" Temperature="55" Verify="true" />
          <DispenseToWaste DispenseDelay="0" DispenseRate="10000" />
        </ChemistryStep>
        <!-- <ChemistryStep Description="Buffer Wash" Repeat="1" IsDeblock="false" IsIncorporation="false" AllowStaggeredStartAfter="true"> -->
          <!-- <Aspirate PumpPort="I" ReagentName="VB2" AspirationRate="1800" Solution="0" Volume="200" AspirateDelay="6000" /> -->
          <!-- <Aspirate PumpPort="I" ReagentName="VB8" AspirationRate="1600" Solution="0" Volume="380" AspirateDelay="5000" /> -->
          <!-- <Aspirate PumpPort="I" ReagentName="VB2" AspirationRate="1800" Solution="0" Volume="300" AspirateDelay="0" /> -->
          <!-- <DispenseToWaste DispenseDelay="0" DispenseRate="10000" /> -->
        <!-- </ChemistryStep> -->
      </ChemistryDefinition>
	  <ChemistryDefinition Name="SecondReadPrimerHyb" Type="Basic">
        <ChemistryStep Description="Rehybridisation" Repeat="1" IsDeblock="false" IsIncorporation="false" AllowStaggeredStartAfter="false">
          <WasteSelection Position="0" ReagentName="SOUR1" NonWasteReagentSolution="0" />
          <Aspirate PumpPort="I" ReagentName="LDR" AspirationRate="500" Solution="0" Volume="400" AspirateDelay="1000" />
          <Temp Duration="60000" Temperature="60" Verify="false" />
          <Aspirate PumpPort="I" ReagentName="VB2" AspirationRate="1500" Solution="0" Volume="300" AspirateDelay="5000" />
          <DispenseToWaste DispenseDelay="0" DispenseRate="10000" />
          <CommonLineSelection Position="0" ReagentName="Bypass" NonCommonLineReagentPos="0" />
          <WasteSelection Position="0" ReagentName="SOUR2" NonWasteReagentSolution="0" />
          <Aspirate PumpPort="B" ReagentName="BP11" AspirationRate="2000" Solution="0" Volume="215" AspirateDelay="3000" />
          <DispenseToWaste DispenseDelay="5000" DispenseRate="10000" />
          <CommonLineSelection Position="0" ReagentName="AB" NonCommonLineReagentPos="0" />
          <WasteSelection Position="0" ReagentName="SOUR1" NonWasteReagentSolution="0" />
          <PumpToFlowcell PumpPort="I" AspirateDelay="5000" DispenseDelay="0" ReagentName="BP11" AspirationRate="1000" Solution="0" DispenseRate="10000" Volume="338" />
          <Wait Duration="30000" />
          <WasteSelection Position="0" ReagentName="SOUR2" NonWasteReagentSolution="0" />
          <Aspirate PumpPort="I" ReagentName="BP11" AspirationRate="1000" Solution="0" Volume="200" AspirateDelay="1000" />
          <Temp Duration="30000" Temperature="40" Verify="false" />
          <Aspirate PumpPort="I" ReagentName="VB2" AspirationRate="1500" Solution="0" Volume="500" AspirateDelay="5000" />
          <DispenseToWaste DispenseDelay="0" DispenseRate="10000" />
        </ChemistryStep>
      </ChemistryDefinition>
      <ChemistryDefinition Name="PETurnaround" Type="PairedEndTurnaround">
        <ChemistryStep Description="Pre-resynthesis_wash" Repeat="1" IsDeblock="false" IsIncorporation="false" AllowStaggeredStartAfter="false">
          <Temp Duration="0" Temperature="55" Verify="true" />
          <CommonLineSelection Position="0" ReagentName="Bypass" NonCommonLineReagentPos="0" />
          <WasteSelection Position="0" ReagentName="SOUR2" NonWasteReagentSolution="0" />
          <Aspirate PumpPort="B" ReagentName="VAM" AspirationRate="2000" Solution="0" Volume="215" AspirateDelay="3000" />
          <CommonLineSelection Position="0" ReagentName="AB" NonCommonLineReagentPos="0" />
          <PumpToFlowcell PumpPort="I" AspirateDelay="5000" DispenseDelay="0" ReagentName="VAM" AspirationRate="500" Solution="0" DispenseRate="10000" Volume="338" />
          <Wait Duration="120000" />
        </ChemistryStep>
        <ChemistryStep Description="Resynthesis" Repeat="11" IsDeblock="false" IsIncorporation="false" AllowStaggeredStartAfter="false">
          <Aspirate PumpPort="I" ReagentName="LDR" AspirationRate="500" Solution="0" Volume="126" AspirateDelay="5000" />
          <Aspirate PumpPort="I" ReagentName="VB3" AspirationRate="500" Solution="0" Volume="126" AspirateDelay="1000" />
          <Aspirate PumpPort="I" ReagentName="VAM" AspirationRate="500" Solution="0" Volume="300" AspirateDelay="1000" />
          <Wait Duration="40000" />
          <DispenseToWaste DispenseDelay="0" DispenseRate="10000" />
        </ChemistryStep>
        <ChemistryStep Description="Post-resynthesis_wash" Repeat="1" IsDeblock="false" IsIncorporation="false" AllowStaggeredStartAfter="false">
          <Temp Duration="0" Temperature="38" Verify="true" />
          <PumpToFlowcell PumpPort="I" AspirateDelay="5000" DispenseDelay="0" ReagentName="VB2" AspirationRate="1500" Solution="0" DispenseRate="10000" Volume="480" />
          <PumpToFlowcell PumpPort="I" AspirateDelay="5000" DispenseDelay="0" ReagentName="VSM" AspirationRate="1000" Solution="0" DispenseRate="10000" Volume="480" />
        </ChemistryStep>
        <ChemistryStep Description="Linearisation 2" Repeat="1" IsDeblock="false" IsIncorporation="false" AllowStaggeredStartAfter="false">
          <CommonLineSelection Position="0" ReagentName="Bypass" NonCommonLineReagentPos="0" />
          <Aspirate PumpPort="B" ReagentName="VLM2" AspirationRate="2000" Solution="0" Volume="215" AspirateDelay="3000" />
          <CommonLineSelection Position="0" ReagentName="AB" NonCommonLineReagentPos="0" />
          <PumpToFlowcell PumpPort="I" AspirateDelay="5000" DispenseDelay="0" ReagentName="VLM2" AspirationRate="500" Solution="0" DispenseRate="10000" Volume="338" />
          <Aspirate PumpPort="I" ReagentName="VLM2" AspirationRate="1000" Solution="0" Volume="180" AspirateDelay="1000" />
          <Wait Duration="90000" />
          <Aspirate PumpPort="I" ReagentName="VLM2" AspirationRate="1000" Solution="0" Volume="96" AspirateDelay="1000" />
          <Wait Duration="105000" />
          <Aspirate PumpPort="I" ReagentName="VLM2" AspirationRate="1000" Solution="0" Volume="96" AspirateDelay="1000" />
          <Wait Duration="105000" />
          <DispenseToWaste DispenseDelay="0" DispenseRate="10000" />
          <PumpToFlowcell PumpPort="I" AspirateDelay="5000" DispenseDelay="0" ReagentName="VSM" AspirationRate="1000" Solution="0" DispenseRate="10000" Volume="480" />
          <Aspirate PumpPort="I" ReagentName="VB2" AspirationRate="1500" Solution="0" Volume="540" AspirateDelay="5000" />
          <DispenseToWaste DispenseDelay="0" DispenseRate="10000" />
        </ChemistryStep>
      </ChemistryDefinition>
      <ChemistryDefinition Name="IndexPreparation-i5" Type="Basic">
        <ChemistryStep Description="IndexPreparation-i5" Repeat="1" IsDeblock="false" IsIncorporation="false" AllowStaggeredStartAfter="false">
          <WasteSelection Position="0" ReagentName="SOUR1" NonWasteReagentSolution="0" />
          <Aspirate PumpPort="I" ReagentName="LDR" AspirationRate="500" Solution="0" Volume="400" AspirateDelay="1000" />
          <Temp Duration="60000" Temperature="60" Verify="false" />
          <Aspirate PumpPort="I" ReagentName="VB2" AspirationRate="1500" Solution="0" Volume="300" AspirateDelay="5000" />
          <DispenseToWaste DispenseDelay="0" DispenseRate="10000" />
          <CommonLineSelection Position="0" ReagentName="Bypass" NonCommonLineReagentPos="0" />
          <WasteSelection Position="0" ReagentName="SOUR2" NonWasteReagentSolution="0" />
          <DispenseToWaste DispenseDelay="5000" DispenseRate="10000" />
          <CommonLineSelection Position="0" ReagentName="AB" NonCommonLineReagentPos="0" />
          <WasteSelection Position="0" ReagentName="SOUR1" NonWasteReagentSolution="0" />
          <PumpToFlowcell PumpPort="I" AspirateDelay="5000" DispenseDelay="0" ReagentName="BP14" AspirationRate="1000" Solution="0" DispenseRate="10000" Volume="338" />
          <Wait Duration="30000" />
          <WasteSelection Position="0" ReagentName="SOUR2" NonWasteReagentSolution="0" />
          <Aspirate PumpPort="I" ReagentName="BP14" AspirationRate="1000" Solution="0" Volume="100" AspirateDelay="1000" />
          <Temp Duration="30000" Temperature="40" Verify="false" />
          <Aspirate PumpPort="I" ReagentName="VB2" AspirationRate="1500" Solution="0" Volume="500" AspirateDelay="5000" />
          <DispenseToWaste DispenseDelay="0" DispenseRate="10000" />
        </ChemistryStep>
      </ChemistryDefinition>
      <ChemistryDefinition Name="OBEM" Type="OnBoardExAmpMixing">
        <ChemistryStep Description="Set Valve States" Repeat="1" IsDeblock="false" IsIncorporation="false" AllowStaggeredStartAfter="false">
          <CommonLineSelection Position="0" ReagentName="Bypass" NonCommonLineReagentPos="0" />
          <WasteSelection Position="0" ReagentName="SOUR1" NonWasteReagentSolution="0" />
          <DispenseToWaste DispenseDelay="1000" DispenseRate="10000" />
        </ChemistryStep>
        <ChemistryStep Description="Prime/Deprime" Repeat="1" IsDeblock="false" IsIncorporation="false" AllowStaggeredStartAfter="false">
          <MoveSMA Position="MixDown" />
          <PumpToFlowcell PumpPort="B" AspirateDelay="5000" DispenseDelay="3000" ReagentName="VB3" AspirationRate="3500" Solution="0" DispenseRate="10000" Volume="1000" />
          <PumpToFlowcell PumpPort="B" AspirateDelay="5000" DispenseDelay="3000" ReagentName="VB3" AspirationRate="3500" Solution="0" DispenseRate="10000" Volume="1000" />
          <PumpToFlowcell PumpPort="B" AspirateDelay="5000" DispenseDelay="3000" ReagentName="VB3" AspirationRate="3500" Solution="0" DispenseRate="10000" Volume="1000" />
          <PumpToFlowcell PumpPort="B" AspirateDelay="5000" DispenseDelay="3000" ReagentName="VB2" AspirationRate="3500" Solution="0" DispenseRate="10000" Volume="1000" />
          <PumpToFlowcell PumpPort="B" AspirateDelay="5000" DispenseDelay="3000" ReagentName="VB2" AspirationRate="3500" Solution="0" DispenseRate="10000" Volume="1000" />
          <PumpToFlowcell PumpPort="B" AspirateDelay="5000" DispenseDelay="3000" ReagentName="VB2" AspirationRate="3500" Solution="0" DispenseRate="10000" Volume="1000" />
          <PumpToFlowcell PumpPort="B" AspirateDelay="5000" DispenseDelay="3000" ReagentName="VB2" AspirationRate="3500" Solution="0" DispenseRate="10000" Volume="1000" />
          <Aspirate PumpPort="B" ReagentName="VCX1" AspirationRate="250" Solution="0" Volume="134" AspirateDelay="5000" />
          <Aspirate PumpPort="B" ReagentName="VCX2" AspirationRate="250" Solution="0" Volume="128" AspirateDelay="5000" />
          <Aspirate PumpPort="B" ReagentName="VCX3" AspirationRate="250" Solution="0" Volume="129" AspirateDelay="30000" />
          <MoveSMA Position="MixUp" />
          <Aspirate PumpPort="B" ReagentName="TMP" AspirationRate="250" Solution="0" Volume="100" AspirateDelay="5000" />
          <DispenseToWaste DispenseDelay="1000" DispenseRate="5000" />
        </ChemistryStep>
        <ChemistryStep Description="Transfer" Repeat="1" IsDeblock="false" IsIncorporation="false" AllowStaggeredStartAfter="false">
          <MoveSMA Position="MixDown" />
          <Aspirate PumpPort="B" ReagentName="VB2" AspirationRate="2500" Solution="0" Volume="1000" AspirateDelay="5000" />
          <DispenseToWaste DispenseDelay="5000" DispenseRate="10000" />
          <Aspirate PumpPort="B" ReagentName="VB3" AspirationRate="2500" Solution="0" Volume="1000" AspirateDelay="5000" />
          <DispenseToWaste DispenseDelay="5000" DispenseRate="10000" />
          <Aspirate PumpPort="B" ReagentName="VCX1" AspirationRate="250" Solution="0" Volume="64" AspirateDelay="5000" />
          <Aspirate PumpPort="B" ReagentName="VCX3" AspirationRate="200" Solution="0" Volume="33" AspirateDelay="35000" />
          <Aspirate PumpPort="B" ReagentName="VCX1" AspirationRate="250" Solution="0" Volume="64" AspirateDelay="5000" />
          <Aspirate PumpPort="B" ReagentName="VCX3" AspirationRate="200" Solution="0" Volume="33" AspirateDelay="35000" />
          <Aspirate PumpPort="B" ReagentName="VCX1" AspirationRate="250" Solution="0" Volume="54" AspirateDelay="5000" />
          <Aspirate PumpPort="B" ReagentName="VCX3" AspirationRate="200" Solution="0" Volume="34" AspirateDelay="35000" />
          <Aspirate PumpPort="B" ReagentName="VCX1" AspirationRate="250" Solution="0" Volume="54" AspirateDelay="5000" />
          <Aspirate PumpPort="B" ReagentName="VCX3" AspirationRate="200" Solution="0" Volume="34" AspirateDelay="35000" />
          <Aspirate PumpPort="B" ReagentName="VCX1" AspirationRate="250" Solution="0" Volume="54" AspirateDelay="5000" />
          <Aspirate PumpPort="B" ReagentName="VCX3" AspirationRate="200" Solution="0" Volume="35" AspirateDelay="35000" />
          <Aspirate PumpPort="B" ReagentName="VCX1" AspirationRate="250" Solution="0" Volume="54" AspirateDelay="5000" />
          <Aspirate PumpPort="B" ReagentName="VCX3" AspirationRate="200" Solution="0" Volume="34" AspirateDelay="35000" />
          <Aspirate PumpPort="B" ReagentName="VCX1" AspirationRate="250" Solution="0" Volume="54" AspirateDelay="5000" />
          <Aspirate PumpPort="B" ReagentName="VCX3" AspirationRate="200" Solution="0" Volume="34" AspirateDelay="35000" />
          <Aspirate PumpPort="B" ReagentName="VCX1" AspirationRate="250" Solution="0" Volume="56" AspirateDelay="5000" />
          <Aspirate PumpPort="B" ReagentName="VCX2" AspirationRate="200" Solution="0" Volume="47" AspirateDelay="25000" />
          <Dispense PumpPort="B" DispenseDelay="30000" DispenseRate="250" Volume="527" ReagentName="TMP" Solution="0" />
          <Dispense PumpPort="B" DispenseDelay="10000" DispenseRate="250" Volume="0" ReagentName="Waste" Solution="0" />
          <CommonLineSelection Position="0" ReagentName="AirBypass" NonCommonLineReagentPos="0" />
          <Aspirate PumpPort="B" ReagentName="TMP" AspirationRate="250" Solution="0" Volume="162" AspirateDelay="5000" />
          <CommonLineSelection Position="0" ReagentName="Bypass" NonCommonLineReagentPos="0" />
          <Dispense PumpPort="B" DispenseDelay="5000" DispenseRate="100" Volume="112" ReagentName="TMP" Solution="0" />
          <DispenseToWaste DispenseDelay="1000" DispenseRate="5000" />
        </ChemistryStep>
        <ChemistryStep Description="Wash/Deprime" Repeat="1" IsDeblock="false" IsIncorporation="false" AllowStaggeredStartAfter="false">
          <MoveSMA Position="MixUp" />
          <Aspirate PumpPort="B" ReagentName="TMP" AspirationRate="250" Solution="0" Volume="158" AspirateDelay="5000" />
          <DispenseToWaste DispenseDelay="1000" DispenseRate="5000" />
          <Aspirate PumpPort="B" ReagentName="VB2" AspirationRate="4000" Solution="0" Volume="750" AspirateDelay="5000" />
          <DispenseToWaste DispenseDelay="1000" DispenseRate="5000" />
          <Aspirate PumpPort="B" ReagentName="VB2" AspirationRate="4000" Solution="0" Volume="750" AspirateDelay="5000" />
          <DispenseToWaste DispenseDelay="1000" DispenseRate="5000" />
          <Aspirate PumpPort="B" ReagentName="TMP" AspirationRate="4000" Solution="0" Volume="1000" AspirateDelay="1000" />
          <DispenseToWaste DispenseDelay="1000" DispenseRate="5000" />
          <Aspirate PumpPort="B" ReagentName="TMP" AspirationRate="4000" Solution="0" Volume="1000" AspirateDelay="1000" />
          <DispenseToWaste DispenseDelay="1000" DispenseRate="5000" />
        </ChemistryStep>
        <ChemistryStep Description="Mix" Repeat="4" IsDeblock="false" IsIncorporation="false" AllowStaggeredStartAfter="false">
          <MoveSMA Position="MixDown" />
          <Aspirate PumpPort="B" ReagentName="TMP" AspirationRate="500" Solution="0" Volume="850" AspirateDelay="30000" />
          <Dispense PumpPort="B" DispenseDelay="60000" DispenseRate="6000" Volume="850" ReagentName="TMP" Solution="0" />
          <Dispense PumpPort="B" DispenseDelay="10000" DispenseRate="250" Volume="0" ReagentName="Waste" Solution="0" />
          <CommonLineSelection Position="0" ReagentName="AirBypass" NonCommonLineReagentPos="0" />
          <Aspirate PumpPort="B" ReagentName="TMP" AspirationRate="4500" Solution="0" Volume="100" AspirateDelay="5000" />
          <CommonLineSelection Position="0" ReagentName="Bypass" NonCommonLineReagentPos="0" />
          <Dispense PumpPort="B" DispenseDelay="5000" DispenseRate="500" Volume="100" ReagentName="TMP" Solution="0" />
        </ChemistryStep>
        <ChemistryStep Description="Rewet and Prime for OBCG" Repeat="1" IsDeblock="false" IsIncorporation="false" AllowStaggeredStartAfter="false">
          <MoveSMA Position="MixDown" />
          <Aspirate PumpPort="B" ReagentName="VB2" AspirationRate="4000" Solution="0" Volume="1000" AspirateDelay="5000" />
          <DispenseToWaste DispenseDelay="1000" DispenseRate="5000" />
          <Aspirate PumpPort="B" ReagentName="VB2" AspirationRate="4000" Solution="0" Volume="1000" AspirateDelay="5000" />
          <DispenseToWaste DispenseDelay="1000" DispenseRate="5000" />
          <Aspirate PumpPort="B" ReagentName="TMP" AspirationRate="250" Solution="0" Volume="90" AspirateDelay="7000" />
          <DispenseToWaste DispenseDelay="1000" DispenseRate="5000" />
          <Aspirate PumpPort="B" ReagentName="VB2" AspirationRate="500" Solution="0" Volume="1000" AspirateDelay="5000" />
          <DispenseToWaste DispenseDelay="1000" DispenseRate="5000" />
          <MoveSMA Position="MixUp" />
        </ChemistryStep>
        
      </ChemistryDefinition>
     <ChemistryDefinition Name="OBCG Part1" Type="OnBoardClusterGeneration">
        <ChemistryStep Description="Set Valve States" Repeat="1" IsDeblock="false" IsIncorporation="false" AllowStaggeredStartAfter="false">
          <CommonLineSelection Position="0" ReagentName="AB" NonCommonLineReagentPos="0" />
          <WasteSelection Position="0" ReagentName="SOUR1" NonWasteReagentSolution="0" />
          <DispenseToWaste DispenseDelay="1000" DispenseRate="10000" />
        </ChemistryStep>
        <ChemistryStep Description="ExAmp" Repeat="1" IsDeblock="false" IsIncorporation="false" AllowStaggeredStartAfter="false">
          <PumpToFlowcell PumpPort="I" AspirateDelay="5000" DispenseDelay="2000" ReagentName="VB2" AspirationRate="1500" Solution="0" DispenseRate="10000" Volume="1000" />
          <PumpToFlowcell PumpPort="I" AspirateDelay="5000" DispenseDelay="2000" ReagentName="VB2" AspirationRate="1500" Solution="0" DispenseRate="10000" Volume="1000" />
          <PumpToFlowcell PumpPort="I" AspirateDelay="5000" DispenseDelay="2000" ReagentName="VB2" AspirationRate="1500" Solution="0" DispenseRate="10000" Volume="1000" />
          <Temp Duration="0" Temperature="38" Verify="true" />
          <Aspirate PumpPort="I" ReagentName="TMP" AspirationRate="250" Solution="0" Volume="355" AspirateDelay="8000" />
          <DispenseToWaste DispenseDelay="5000" DispenseRate="10000" />
        </ChemistryStep>
        <ChemistryStep Description="VB3 Backflush" Repeat="1" IsDeblock="false" IsIncorporation="false" AllowStaggeredStartAfter="false">
          <CommonLineSelection Position="0" ReagentName="Bypass" NonCommonLineReagentPos="0" />
          <PumpToFlowcell PumpPort="B" AspirateDelay="8000" DispenseDelay="5000" ReagentName="TMP" AspirationRate="250" Solution="0" DispenseRate="10000" Volume="250" />
          <Aspirate PumpPort="B" ReagentName="VB3" AspirationRate="2500" Solution="0" Volume="1000" AspirateDelay="5000" />
          <DispenseToWaste DispenseDelay="1000" DispenseRate="2500" />
          <Aspirate PumpPort="B" ReagentName="VB3" AspirationRate="2500" Solution="0" Volume="1000" AspirateDelay="5000" />
          <DispenseToWaste DispenseDelay="1000" DispenseRate="2500" />
          <Aspirate PumpPort="B" ReagentName="VB3" AspirationRate="500" Solution="0" Volume="233" AspirateDelay="5000" />
          <Dispense PumpPort="B" DispenseDelay="5000" DispenseRate="500" Volume="233" ReagentName="TMP" Solution="0" />
          <Wait Duration="250000" />
        </ChemistryStep>
      </ChemistryDefinition>
      <ChemistryDefinition Name="OBEM Boost" Type="OnBoardExAmpMixing">
        <ChemistryStep Description="Set Valve States" Repeat="1" IsDeblock="false" IsIncorporation="false" AllowStaggeredStartAfter="false">
          <CommonLineSelection Position="0" ReagentName="Bypass" NonCommonLineReagentPos="0" />
          <WasteSelection Position="0" ReagentName="SOUR1" NonWasteReagentSolution="0" />
          <DispenseToWaste DispenseDelay="3000" DispenseRate="10000" />
        </ChemistryStep>
        <ChemistryStep Description="Transfer" Repeat="1" IsDeblock="false" IsIncorporation="false" AllowStaggeredStartAfter="false">
          <MoveSMA Position="MixDown" />
          <Aspirate PumpPort="B" ReagentName="VB2" AspirationRate="2500" Solution="0" Volume="750" AspirateDelay="5000" />
          <DispenseToWaste DispenseDelay="5000" DispenseRate="10000" />
          <Aspirate PumpPort="B" ReagentName="VB3" AspirationRate="2500" Solution="0" Volume="1000" AspirateDelay="5000" />
          <DispenseToWaste DispenseDelay="5000" DispenseRate="10000" />
          <Aspirate PumpPort="B" ReagentName="VCX1" AspirationRate="250" Solution="0" Volume="64" AspirateDelay="5000" />
          <Aspirate PumpPort="B" ReagentName="VCX3" AspirationRate="200" Solution="0" Volume="33" AspirateDelay="35000" />
          <Aspirate PumpPort="B" ReagentName="VCX1" AspirationRate="250" Solution="0" Volume="64" AspirateDelay="5000" />
          <Aspirate PumpPort="B" ReagentName="VCX3" AspirationRate="200" Solution="0" Volume="33" AspirateDelay="35000" />
          <Aspirate PumpPort="B" ReagentName="VCX1" AspirationRate="250" Solution="0" Volume="54" AspirateDelay="5000" />
          <Aspirate PumpPort="B" ReagentName="VCX3" AspirationRate="200" Solution="0" Volume="34" AspirateDelay="35000" />
          <Aspirate PumpPort="B" ReagentName="VCX1" AspirationRate="250" Solution="0" Volume="54" AspirateDelay="5000" />
          <Aspirate PumpPort="B" ReagentName="VCX3" AspirationRate="200" Solution="0" Volume="34" AspirateDelay="35000" />
          <Aspirate PumpPort="B" ReagentName="VCX1" AspirationRate="250" Solution="0" Volume="54" AspirateDelay="5000" />
          <Aspirate PumpPort="B" ReagentName="VCX3" AspirationRate="200" Solution="0" Volume="35" AspirateDelay="35000" />
          <Aspirate PumpPort="B" ReagentName="VCX1" AspirationRate="250" Solution="0" Volume="54" AspirateDelay="5000" />
          <Aspirate PumpPort="B" ReagentName="VCX3" AspirationRate="200" Solution="0" Volume="34" AspirateDelay="35000" />
          <Aspirate PumpPort="B" ReagentName="VCX1" AspirationRate="250" Solution="0" Volume="54" AspirateDelay="5000" />
          <Aspirate PumpPort="B" ReagentName="VCX3" AspirationRate="200" Solution="0" Volume="34" AspirateDelay="35000" />
          <Aspirate PumpPort="B" ReagentName="VCX1" AspirationRate="250" Solution="0" Volume="56" AspirateDelay="5000" />
          <Aspirate PumpPort="B" ReagentName="VCX2" AspirationRate="200" Solution="0" Volume="47" AspirateDelay="25000" />
          <Dispense PumpPort="B" DispenseDelay="30000" DispenseRate="250" Volume="527" ReagentName="TMP" Solution="0" />
          <Dispense PumpPort="B" DispenseDelay="10000" DispenseRate="250" Volume="0" ReagentName="Waste" Solution="0" />
          <CommonLineSelection Position="0" ReagentName="AirBypass" NonCommonLineReagentPos="0" />
          <Aspirate PumpPort="B" ReagentName="TMP" AspirationRate="250" Solution="0" Volume="162" AspirateDelay="5000" />
          <CommonLineSelection Position="0" ReagentName="Bypass" NonCommonLineReagentPos="0" />
          <Dispense PumpPort="B" DispenseDelay="5000" DispenseRate="100" Volume="112" ReagentName="TMP" Solution="0" />
          <DispenseToWaste DispenseDelay="1000" DispenseRate="5000" />
        </ChemistryStep>
        <ChemistryStep Description="Wash/Deprime" Repeat="1" IsDeblock="false" IsIncorporation="false" AllowStaggeredStartAfter="false">
          <MoveSMA Position="MixUp" />
          <Aspirate PumpPort="B" ReagentName="TMP" AspirationRate="250" Solution="0" Volume="158" AspirateDelay="5000" />
          <DispenseToWaste DispenseDelay="1000" DispenseRate="5000" />
          <Aspirate PumpPort="B" ReagentName="VB2" AspirationRate="4000" Solution="0" Volume="750" AspirateDelay="5000" />
          <DispenseToWaste DispenseDelay="1000" DispenseRate="5000" />
          <Aspirate PumpPort="B" ReagentName="VB2" AspirationRate="4000" Solution="0" Volume="750" AspirateDelay="5000" />
          <DispenseToWaste DispenseDelay="1000" DispenseRate="5000" />
          <Aspirate PumpPort="B" ReagentName="TMP" AspirationRate="4000" Solution="0" Volume="1000" AspirateDelay="1000" />
          <DispenseToWaste DispenseDelay="1000" DispenseRate="5000" />
          <Aspirate PumpPort="B" ReagentName="TMP" AspirationRate="4000" Solution="0" Volume="1000" AspirateDelay="1000" />
          <DispenseToWaste DispenseDelay="1000" DispenseRate="5000" />
        </ChemistryStep>
        <ChemistryStep Description="Mix" Repeat="4" IsDeblock="false" IsIncorporation="false" AllowStaggeredStartAfter="false">
          <MoveSMA Position="MixDown" />
          <Aspirate PumpPort="B" ReagentName="TMP" AspirationRate="500" Solution="0" Volume="850" AspirateDelay="30000" />
          <Dispense PumpPort="B" DispenseDelay="60000" DispenseRate="6000" Volume="850" ReagentName="TMP" Solution="0" />
          <Dispense PumpPort="B" DispenseDelay="10000" DispenseRate="250" Volume="0" ReagentName="Waste" Solution="0" />
          <CommonLineSelection Position="0" ReagentName="AirBypass" NonCommonLineReagentPos="0" />
          <Aspirate PumpPort="B" ReagentName="TMP" AspirationRate="4500" Solution="0" Volume="150" AspirateDelay="5000" />
          <CommonLineSelection Position="0" ReagentName="Bypass" NonCommonLineReagentPos="0" />
          <Dispense PumpPort="B" DispenseDelay="5000" DispenseRate="500" Volume="150" ReagentName="TMP" Solution="0" />
		  <MoveSMA Position="MixUp" />
        </ChemistryStep>
      </ChemistryDefinition>
      <ChemistryDefinition Name="OBCG Part2" Type="OnBoardClusterGeneration">
        <ChemistryStep Description="Dispense OBCG part1" Repeat="1" IsDeblock="false" IsIncorporation="false" AllowStaggeredStartAfter="false">
          <CommonLineSelection Position="0" ReagentName="Bypass" NonCommonLineReagentPos="0" />
          <WasteSelection Position="0" ReagentName="SOUR1" NonWasteReagentSolution="0" />
          <DispenseToWaste DispenseDelay="5000" DispenseRate="10000" />
        </ChemistryStep>
		<ChemistryStep Description="Rewet for OBCG 2" Repeat="1" IsDeblock="false" IsIncorporation="false" AllowStaggeredStartAfter="false">
          <Aspirate PumpPort="B" ReagentName="VB2" AspirationRate="4000" Solution="0" Volume="1000" AspirateDelay="5000" />
          <DispenseToWaste DispenseDelay="1000" DispenseRate="5000" />
          <Aspirate PumpPort="B" ReagentName="VB2" AspirationRate="4000" Solution="0" Volume="1000" AspirateDelay="5000" />
          <DispenseToWaste DispenseDelay="1000" DispenseRate="5000" />
        </ChemistryStep>
		<!-- <ChemistryStep Description="FC Buffer Wash OBCG 2" Repeat="1" IsDeblock="false" IsIncorporation="false" AllowStaggeredStartAfter="false"> -->
          <!-- <CommonLineSelection Position="0" ReagentName="AB" NonCommonLineReagentPos="0" /> -->
          <!-- <DispenseToWaste DispenseDelay="5000" DispenseRate="10000" />		   -->
          <!-- <PumpToFlowcell PumpPort="I" AspirateDelay="5000" DispenseDelay="2000" ReagentName="VB2" AspirationRate="1000" Solution="0" DispenseRate="10000" Volume="1000" /> -->
          <!-- <PumpToFlowcell PumpPort="I" AspirateDelay="5000" DispenseDelay="2000" ReagentName="VB2" AspirationRate="1000" Solution="0" DispenseRate="10000" Volume="1000" /> -->
        <!-- </ChemistryStep> -->
        <ChemistryStep Description="Prime for OBCG" Repeat="1" IsDeblock="false" IsIncorporation="false" AllowStaggeredStartAfter="false">
          <CommonLineSelection Position="0" ReagentName="Bypass" NonCommonLineReagentPos="0" />
		  <Aspirate PumpPort="B" ReagentName="TMP" AspirationRate="250" Solution="0" Volume="110" AspirateDelay="7000" />
		  <DispenseToWaste DispenseDelay="1000" DispenseRate="5000" />
		</ChemistryStep>
		<ChemistryStep Description="ExAmp" Repeat="1" IsDeblock="false" IsIncorporation="false" AllowStaggeredStartAfter="false"> 
          <CommonLineSelection Position="0" ReagentName="AB" NonCommonLineReagentPos="0" />
          <Aspirate PumpPort="I" ReagentName="TMP" AspirationRate="250" Solution="0" Volume="350" AspirateDelay="10000" />
          <DispenseToWaste DispenseDelay="5000" DispenseRate="10000" />
		  <CommonLineSelection Position="0" ReagentName="Bypass" NonCommonLineReagentPos="0" />
		  <Aspirate PumpPort="B" ReagentName="VB2" AspirationRate="500" Solution="0" Volume="1000" AspirateDelay="5000" />
          <DispenseToWaste DispenseDelay="5000" DispenseRate="5000" />
        </ChemistryStep>
        <ChemistryStep Description="VB3 Backflush" Repeat="1" IsDeblock="false" IsIncorporation="false" AllowStaggeredStartAfter="false">
          <PumpToFlowcell PumpPort="B" AspirateDelay="8000" DispenseDelay="5000" ReagentName="TMP" AspirationRate="250" Solution="0" DispenseRate="10000" Volume="250" />
          <Aspirate PumpPort="B" ReagentName="VB3" AspirationRate="2500" Solution="0" Volume="1000" AspirateDelay="5000" />
          <DispenseToWaste DispenseDelay="1000" DispenseRate="2500" />
          <Aspirate PumpPort="B" ReagentName="VB3" AspirationRate="500" Solution="0" Volume="400" AspirateDelay="5000" />
          <Dispense PumpPort="B" DispenseDelay="5000" DispenseRate="500" Volume="400" ReagentName="TMP" Solution="0" />
          <Wait Duration="400000" />
        </ChemistryStep>
        <ChemistryStep Description="Set Valve States" Repeat="1" IsDeblock="false" IsIncorporation="false" AllowStaggeredStartAfter="false">
          <CommonLineSelection Position="0" ReagentName="Bypass" NonCommonLineReagentPos="0" />
          <WasteSelection Position="0" ReagentName="SOUR1" NonWasteReagentSolution="0" />
        </ChemistryStep>
        <ChemistryStep Description="SBS Prime" Repeat="1" IsDeblock="false" IsIncorporation="false" AllowStaggeredStartAfter="false">
          <DispenseToWaste DispenseDelay="5000" DispenseRate="10000" />
          <PumpToFlowcell PumpPort="B" AspirateDelay="5000" DispenseDelay="5000" ReagentName="VIM" AspirationRate="4500" Solution="0" DispenseRate="10000" Volume="1000" />
          <PumpToFlowcell PumpPort="B" AspirateDelay="5000" DispenseDelay="5000" ReagentName="VIM" AspirationRate="4500" Solution="0" DispenseRate="10000" Volume="1000" />
          <PumpToFlowcell PumpPort="B" AspirateDelay="5000" DispenseDelay="5000" ReagentName="VIM" AspirationRate="4500" Solution="0" DispenseRate="10000" Volume="1000" />
          <PumpToFlowcell PumpPort="B" AspirateDelay="5000" DispenseDelay="5000" ReagentName="VB8" AspirationRate="4000" Solution="0" DispenseRate="10000" Volume="1000" />
          <PumpToFlowcell PumpPort="B" AspirateDelay="5000" DispenseDelay="5000" ReagentName="VB8" AspirationRate="4000" Solution="0" DispenseRate="10000" Volume="1000" />
          <PumpToFlowcell PumpPort="B" AspirateDelay="5000" DispenseDelay="5000" ReagentName="VB8" AspirationRate="4000" Solution="0" DispenseRate="10000" Volume="1000" />
          <PumpToFlowcell PumpPort="B" AspirateDelay="5000" DispenseDelay="5000" ReagentName="VB8" AspirationRate="4000" Solution="0" DispenseRate="10000" Volume="1000" />
          <PumpToFlowcell PumpPort="B" AspirateDelay="5000" DispenseDelay="5000" ReagentName="VSM" AspirationRate="3500" Solution="0" DispenseRate="10000" Volume="1000" />
          <PumpToFlowcell PumpPort="B" AspirateDelay="5000" DispenseDelay="5000" ReagentName="VSM" AspirationRate="3500" Solution="0" DispenseRate="10000" Volume="1000" />
          <PumpToFlowcell PumpPort="B" AspirateDelay="5000" DispenseDelay="5000" ReagentName="VSM" AspirationRate="3500" Solution="0" DispenseRate="10000" Volume="1000" />
          <PumpToFlowcell PumpPort="B" AspirateDelay="5000" DispenseDelay="5000" ReagentName="VSM" AspirationRate="3500" Solution="0" DispenseRate="10000" Volume="1000" />
          <PumpToFlowcell PumpPort="B" AspirateDelay="5000" DispenseDelay="5000" ReagentName="VSM" AspirationRate="3500" Solution="0" DispenseRate="10000" Volume="1000" />
          <PumpToFlowcell PumpPort="B" AspirateDelay="5000" DispenseDelay="5000" ReagentName="VSM" AspirationRate="3500" Solution="0" DispenseRate="10000" Volume="1000" />
          <PumpToFlowcell PumpPort="B" AspirateDelay="5000" DispenseDelay="5000" ReagentName="VB3" AspirationRate="4000" Solution="0" DispenseRate="10000" Volume="1000" />
          <PumpToFlowcell PumpPort="B" AspirateDelay="5000" DispenseDelay="5000" ReagentName="VB3" AspirationRate="4000" Solution="0" DispenseRate="10000" Volume="1000" />
          <PumpToFlowcell PumpPort="B" AspirateDelay="5000" DispenseDelay="5000" ReagentName="VCM" AspirationRate="4500" Solution="0" DispenseRate="10000" Volume="1000" />
          <PumpToFlowcell PumpPort="B" AspirateDelay="5000" DispenseDelay="5000" ReagentName="VCM" AspirationRate="4500" Solution="0" DispenseRate="10000" Volume="1000" />
          <PumpToFlowcell PumpPort="B" AspirateDelay="5000" DispenseDelay="5000" ReagentName="VCM" AspirationRate="4500" Solution="0" DispenseRate="10000" Volume="1000" />
          <PumpToFlowcell PumpPort="B" AspirateDelay="5000" DispenseDelay="5000" ReagentName="VCM" AspirationRate="4500" Solution="0" DispenseRate="10000" Volume="1000" />
          <PumpToFlowcell PumpPort="B" AspirateDelay="5000" DispenseDelay="5000" ReagentName="VB2" AspirationRate="3800" Solution="0" DispenseRate="10000" Volume="1000" />
          <PumpToFlowcell PumpPort="B" AspirateDelay="5000" DispenseDelay="5000" ReagentName="VB2" AspirationRate="3800" Solution="0" DispenseRate="10000" Volume="1000" />
        </ChemistryStep>
        <ChemistryStep Description="Dispense OBCG part2" Repeat="1" IsDeblock="false" IsIncorporation="false" AllowStaggeredStartAfter="false">
          <CommonLineSelection Position="0" ReagentName="AB" NonCommonLineReagentPos="0" />
          <DispenseToWaste DispenseDelay="5000" DispenseRate="10000" />
          <PumpToFlowcell PumpPort="I" AspirateDelay="5000" DispenseDelay="2000" ReagentName="VB2" AspirationRate="500" Solution="0" DispenseRate="10000" Volume="1000" />
          <PumpToFlowcell PumpPort="I" AspirateDelay="5000" DispenseDelay="2000" ReagentName="VB2" AspirationRate="1000" Solution="0" DispenseRate="10000" Volume="1000" />
        </ChemistryStep>
        <ChemistryStep Description="Buffer Back flush to ExAmp" Repeat="1" IsDeblock="false" IsIncorporation="false" AllowStaggeredStartAfter="false">
          <CommonLineSelection Position="0" ReagentName="Bypass" NonCommonLineReagentPos="0" />
          <Aspirate PumpPort="B" ReagentName="VB3" AspirationRate="3000" Solution="0" Volume="1000" AspirateDelay="5000" />
          <Dispense PumpPort="B" DispenseDelay="2000" DispenseRate="500" Volume="1000" ReagentName="TMP" Solution="0" />
          <Aspirate PumpPort="B" ReagentName="VB3" AspirationRate="3000" Solution="0" Volume="1000" AspirateDelay="5000" />
          <Dispense PumpPort="B" DispenseDelay="2000" DispenseRate="500" Volume="1000" ReagentName="VCX1" Solution="0" />
          <Aspirate PumpPort="B" ReagentName="VB3" AspirationRate="3000" Solution="0" Volume="1000" AspirateDelay="5000" />
          <Dispense PumpPort="B" DispenseDelay="2000" DispenseRate="500" Volume="1000" ReagentName="VCX2" Solution="0" />
          <Aspirate PumpPort="B" ReagentName="VB3" AspirationRate="3000" Solution="0" Volume="1000" AspirateDelay="5000" />
          <Dispense PumpPort="B" DispenseDelay="2000" DispenseRate="500" Volume="1000" ReagentName="VCX3" Solution="0" />
          <CommonLineSelection Position="0" ReagentName="AB" NonCommonLineReagentPos="0" />
          <PumpToFlowcell PumpPort="I" AspirateDelay="5000" DispenseDelay="2000" ReagentName="VB2" AspirationRate="1800" Solution="0" DispenseRate="10000" Volume="500" />
        </ChemistryStep>
        <ChemistryStep Description="Conditioning" Repeat="1" IsDeblock="false" IsIncorporation="false" AllowStaggeredStartAfter="false">
          <CommonLineSelection Position="0" ReagentName="Bypass" NonCommonLineReagentPos="0" />
          <Aspirate PumpPort="B" ReagentName="VEX" AspirationRate="2000" Solution="0" Volume="215" AspirateDelay="3000" />
          <CommonLineSelection Position="0" ReagentName="AB" NonCommonLineReagentPos="0" />
          <PumpToFlowcell PumpPort="I" AspirateDelay="5000" DispenseDelay="0" ReagentName="VEX" AspirationRate="1000" Solution="0" DispenseRate="10000" Volume="338" />
          <Wait Duration="25000" />
          <Aspirate PumpPort="I" ReagentName="VEX" AspirationRate="1000" Solution="0" Volume="67" AspirateDelay="5000" />
          <Wait Duration="25000" />
          <Aspirate PumpPort="I" ReagentName="VEX" AspirationRate="1000" Solution="0" Volume="67" AspirateDelay="5000" />
          <Wait Duration="25000" />
          <Aspirate PumpPort="I" ReagentName="VEX" AspirationRate="1000" Solution="0" Volume="67" AspirateDelay="5000" />
          <Wait Duration="25000" />
          <Aspirate PumpPort="I" ReagentName="VEX" AspirationRate="1000" Solution="0" Volume="67" AspirateDelay="5000" />
          <Wait Duration="25000" />
          <Aspirate PumpPort="I" ReagentName="VB2" AspirationRate="1800" Solution="0" Volume="500" AspirateDelay="5000" />
          <DispenseToWaste DispenseDelay="5000" DispenseRate="10000" />
          <Temp Duration="120000" Temperature="55" Verify="false" />
        </ChemistryStep>
        <ChemistryStep Description="Pre-resynthesis_wash" Repeat="1" IsDeblock="false" IsIncorporation="false" AllowStaggeredStartAfter="false">
          <CommonLineSelection Position="0" ReagentName="Bypass" NonCommonLineReagentPos="0" />
          <Aspirate PumpPort="B" ReagentName="LDR" AspirationRate="2000" Solution="0" Volume="215" AspirateDelay="3000" />
          <CommonLineSelection Position="0" ReagentName="AB" NonCommonLineReagentPos="0" />
          <Aspirate PumpPort="I" ReagentName="LDR" AspirationRate="500" Solution="0" Volume="338" AspirateDelay="5000" />
          <Wait Duration="10000" />
          <DispenseToWaste DispenseDelay="5000" DispenseRate="10000" />
          <CommonLineSelection Position="0" ReagentName="Bypass" NonCommonLineReagentPos="0" />
          <Aspirate PumpPort="B" ReagentName="VAM" AspirationRate="2000" Solution="0" Volume="215" AspirateDelay="3000" />
          <DispenseToWaste DispenseDelay="5000" DispenseRate="10000" />
          <CommonLineSelection Position="0" ReagentName="AB" NonCommonLineReagentPos="0" />
          <PumpToFlowcell PumpPort="I" AspirateDelay="5000" DispenseDelay="0" ReagentName="VAM" AspirationRate="500" Solution="0" DispenseRate="10000" Volume="338" />
          <Wait Duration="300000" />
        </ChemistryStep>
        <ChemistryStep Description="Post-resynthesis_wash" Repeat="1" IsDeblock="false" IsIncorporation="false" AllowStaggeredStartAfter="false">
          <Temp Duration="0" Temperature="38" Verify="true" />
          <PumpToFlowcell PumpPort="I" AspirateDelay="5000" DispenseDelay="0" ReagentName="VB2" AspirationRate="1500" Solution="0" DispenseRate="10000" Volume="460" />
        </ChemistryStep>
        <ChemistryStep Description="Linearisation 1" Repeat="1" IsDeblock="false" IsIncorporation="false" AllowStaggeredStartAfter="false">
          <WasteSelection Position="0" ReagentName="SOUR2" NonWasteReagentSolution="0" />
          <CommonLineSelection Position="0" ReagentName="Bypass" NonCommonLineReagentPos="0" />
          <Aspirate PumpPort="B" ReagentName="VLM1" AspirationRate="2000" Solution="0" Volume="215" AspirateDelay="3000" />
          <CommonLineSelection Position="0" ReagentName="AB" NonCommonLineReagentPos="0" />
          <PumpToFlowcell PumpPort="I" AspirateDelay="5000" DispenseDelay="0" ReagentName="VLM1" AspirationRate="1000" Solution="0" DispenseRate="10000" Volume="338" />
          <Aspirate PumpPort="I" ReagentName="VLM1" AspirationRate="1000" Solution="0" Volume="180" AspirateDelay="5000" />
          <Wait Duration="300000" />
          <Aspirate PumpPort="I" ReagentName="VLM1" AspirationRate="1000" Solution="0" Volume="96" AspirateDelay="5000" />
          <Wait Duration="300000" />
          <Aspirate PumpPort="I" ReagentName="VLM1" AspirationRate="1000" Solution="0" Volume="96" AspirateDelay="5000" />
          <Wait Duration="300000" />
          <Aspirate PumpPort="I" ReagentName="VB2" AspirationRate="1800" Solution="0" Volume="350" AspirateDelay="5000" />
          <DispenseToWaste DispenseDelay="5000" DispenseRate="10000" />
        </ChemistryStep>
        <ChemistryStep Description="Hybridisation" Repeat="1" IsDeblock="false" IsIncorporation="false" AllowStaggeredStartAfter="false">
          <WasteSelection Position="0" ReagentName="SOUR1" NonWasteReagentSolution="0" />
          <Aspirate PumpPort="I" ReagentName="LDR" AspirationRate="500" Solution="0" Volume="400" AspirateDelay="5000" />
          <Temp Duration="60000" Temperature="60" Verify="false" />
          <Aspirate PumpPort="I" ReagentName="VB2" AspirationRate="1000" Solution="0" Volume="300" AspirateDelay="5000" />
          <DispenseToWaste DispenseDelay="5000" DispenseRate="10000" />
          <CommonLineSelection Position="0" ReagentName="Bypass" NonCommonLineReagentPos="0" />
          <Aspirate PumpPort="B" ReagentName="CP1" AspirationRate="2000" Solution="0" Volume="215" AspirateDelay="3000" />
          <DispenseToWaste DispenseDelay="5000" DispenseRate="10000" />
          <CommonLineSelection Position="0" ReagentName="AB" NonCommonLineReagentPos="0" />
          <PumpToFlowcell PumpPort="I" AspirateDelay="5000" DispenseDelay="0" ReagentName="CP1" AspirationRate="1000" Solution="0" DispenseRate="10000" Volume="338" />
          <Wait Duration="30000" />
          <WasteSelection Position="0" ReagentName="SOUR2" NonWasteReagentSolution="0" />
          <Aspirate PumpPort="I" ReagentName="CP1" AspirationRate="500" Solution="0" Volume="200" AspirateDelay="5000" />
          <Temp Duration="30000" Temperature="40" Verify="false" />
          <Aspirate PumpPort="I" ReagentName="VB2" AspirationRate="1500" Solution="0" Volume="500" AspirateDelay="5000" />
          <DispenseToWaste DispenseDelay="5000" DispenseRate="10000" />
          <Temp Duration="0" Temperature="20" Verify="true" />
        </ChemistryStep>
      </ChemistryDefinition>
      <ChemistryDefinition Name="ThermalCycle" Type="Basic">
        <ChemistryStep Description="Thermal Cycle before starting the sequncing run" Repeat="1" IsDeblock="true" IsIncorporation="false" AllowStaggeredStartAfter="false">
          <Temp Duration="0" Temperature="20" Verify="true" />
          <Wait Duration="10000" />
          <Temp Duration="0" Temperature="60" Verify="true" />
          <Wait Duration="30000" />
          <Temp Duration="0" Temperature="20" Verify="true" />
          <Wait Duration="45000" />
          <Temp Duration="0" Temperature="60" Verify="true" />
          <Wait Duration="30000" />
          <Temp Duration="0" Temperature="20" Verify="true" />
          <Wait Duration="45000" />
          <Temp Duration="0" Temperature="60" Verify="true" />
          <Wait Duration="30000" />
          <Temp Duration="0" Temperature="20" Verify="true" />
          <Wait Duration="45000" />
          <Temp Duration="0" Temperature="60" Verify="true" />
          <Wait Duration="30000" />
          <Temp Duration="0" Temperature="20" Verify="true" />
          <Wait Duration="45000" />
        </ChemistryStep>
      </ChemistryDefinition>
      <ChemistryDefinition Name="FirstDeblock" Type="Basic">
        <ChemistryStep Description="Set Valve States" Repeat="1" IsDeblock="false" IsIncorporation="false" AllowStaggeredStartAfter="false">
          <CommonLineSelection Position="0" ReagentName="AB" NonCommonLineReagentPos="0" />
          <WasteSelection Position="0" ReagentName="SOUR1" NonWasteReagentSolution="0" />
          <DispenseToWaste DispenseDelay="1000" DispenseRate="10000" />
        </ChemistryStep>
        <ChemistryStep Description="Deblock" Repeat="1" IsDeblock="true" IsIncorporation="false" AllowStaggeredStartAfter="false">
          <Aspirate PumpPort="I" ReagentName="VB2" AspirationRate="1500" Solution="0" Volume="204" AspirateDelay="5000" />
          <Temp Duration="0" Temperature="55" Verify="true" />
          <Aspirate PumpPort="I" ReagentName="VCM" AspirationRate="1500" Solution="0" Volume="296" AspirateDelay="5000" />
          <DispenseToWaste DispenseDelay="2000" DispenseRate="10000" />
          <Wait Duration="10000" />
        </ChemistryStep>
        <ChemistryStep Description="Buffer Wash" Repeat="1" IsDeblock="false" IsIncorporation="false" AllowStaggeredStartAfter="false">
          <Aspirate PumpPort="I" ReagentName="VB2" AspirationRate="1500" Solution="0" Volume="195" AspirateDelay="5000" />
          <Aspirate PumpPort="I" ReagentName="VB8" AspirationRate="1500" Solution="0" Volume="380" AspirateDelay="5000" />
          <Aspirate PumpPort="I" ReagentName="VB2" AspirationRate="1500" Solution="0" Volume="288" AspirateDelay="5000" />
          <DispenseToWaste DispenseDelay="2000" DispenseRate="10000" />
        </ChemistryStep>
      </ChemistryDefinition>
      <ChemistryDefinition Name="Rehyb" Type="Basic">
        <ChemistryStep Description="Set Valve States" Repeat="1" IsDeblock="false" IsIncorporation="false" AllowStaggeredStartAfter="false">
          <CommonLineSelection Position="0" ReagentName="Bypass" NonCommonLineReagentPos="0" />
          <WasteSelection Position="0" ReagentName="SOUR1" NonWasteReagentSolution="0" />
          <DispenseToWaste DispenseDelay="1000" DispenseRate="10000" />
        </ChemistryStep>
        <ChemistryStep Description="SBS Prime" Repeat="1" IsDeblock="false" IsIncorporation="false" AllowStaggeredStartAfter="false">
          <PumpToFlowcell PumpPort="B" AspirateDelay="5000" DispenseDelay="5000" ReagentName="VIM" AspirationRate="4500" Solution="0" DispenseRate="10000" Volume="1000" />
          <PumpToFlowcell PumpPort="B" AspirateDelay="5000" DispenseDelay="5000" ReagentName="VIM" AspirationRate="4500" Solution="0" DispenseRate="10000" Volume="1000" />
          <PumpToFlowcell PumpPort="B" AspirateDelay="5000" DispenseDelay="5000" ReagentName="VIM" AspirationRate="4500" Solution="0" DispenseRate="10000" Volume="1000" />
          <PumpToFlowcell PumpPort="B" AspirateDelay="5000" DispenseDelay="5000" ReagentName="VB8" AspirationRate="4000" Solution="0" DispenseRate="10000" Volume="1000" />
          <PumpToFlowcell PumpPort="B" AspirateDelay="5000" DispenseDelay="5000" ReagentName="VB8" AspirationRate="4000" Solution="0" DispenseRate="10000" Volume="1000" />
          <PumpToFlowcell PumpPort="B" AspirateDelay="5000" DispenseDelay="5000" ReagentName="VB8" AspirationRate="4000" Solution="0" DispenseRate="10000" Volume="1000" />
          <PumpToFlowcell PumpPort="B" AspirateDelay="5000" DispenseDelay="5000" ReagentName="VB8" AspirationRate="4000" Solution="0" DispenseRate="10000" Volume="1000" />
          <PumpToFlowcell PumpPort="B" AspirateDelay="5000" DispenseDelay="5000" ReagentName="VSM" AspirationRate="3500" Solution="0" DispenseRate="10000" Volume="1000" />
          <PumpToFlowcell PumpPort="B" AspirateDelay="5000" DispenseDelay="5000" ReagentName="VSM" AspirationRate="3500" Solution="0" DispenseRate="10000" Volume="1000" />
          <PumpToFlowcell PumpPort="B" AspirateDelay="5000" DispenseDelay="5000" ReagentName="VSM" AspirationRate="3500" Solution="0" DispenseRate="10000" Volume="1000" />
          <PumpToFlowcell PumpPort="B" AspirateDelay="5000" DispenseDelay="5000" ReagentName="VSM" AspirationRate="3500" Solution="0" DispenseRate="10000" Volume="1000" />
          <PumpToFlowcell PumpPort="B" AspirateDelay="5000" DispenseDelay="5000" ReagentName="VSM" AspirationRate="3500" Solution="0" DispenseRate="10000" Volume="1000" />
          <PumpToFlowcell PumpPort="B" AspirateDelay="5000" DispenseDelay="5000" ReagentName="VSM" AspirationRate="3500" Solution="0" DispenseRate="10000" Volume="1000" />
          <PumpToFlowcell PumpPort="B" AspirateDelay="5000" DispenseDelay="5000" ReagentName="VB3" AspirationRate="4000" Solution="0" DispenseRate="10000" Volume="1000" />
          <PumpToFlowcell PumpPort="B" AspirateDelay="5000" DispenseDelay="5000" ReagentName="VB3" AspirationRate="4000" Solution="0" DispenseRate="10000" Volume="1000" />
          <PumpToFlowcell PumpPort="B" AspirateDelay="5000" DispenseDelay="5000" ReagentName="VB3" AspirationRate="4000" Solution="0" DispenseRate="10000" Volume="1000" />
          <PumpToFlowcell PumpPort="B" AspirateDelay="5000" DispenseDelay="5000" ReagentName="VB3" AspirationRate="4000" Solution="0" DispenseRate="10000" Volume="1000" />
          <PumpToFlowcell PumpPort="B" AspirateDelay="5000" DispenseDelay="5000" ReagentName="VCM" AspirationRate="4500" Solution="0" DispenseRate="10000" Volume="1000" />
          <PumpToFlowcell PumpPort="B" AspirateDelay="5000" DispenseDelay="5000" ReagentName="VCM" AspirationRate="4500" Solution="0" DispenseRate="10000" Volume="1000" />
          <PumpToFlowcell PumpPort="B" AspirateDelay="5000" DispenseDelay="5000" ReagentName="VCM" AspirationRate="4500" Solution="0" DispenseRate="10000" Volume="1000" />
          <PumpToFlowcell PumpPort="B" AspirateDelay="5000" DispenseDelay="5000" ReagentName="VCM" AspirationRate="4500" Solution="0" DispenseRate="10000" Volume="1000" />
          <PumpToFlowcell PumpPort="B" AspirateDelay="5000" DispenseDelay="5000" ReagentName="VB2" AspirationRate="3800" Solution="0" DispenseRate="10000" Volume="1000" />
          <PumpToFlowcell PumpPort="B" AspirateDelay="5000" DispenseDelay="5000" ReagentName="VB2" AspirationRate="3800" Solution="0" DispenseRate="10000" Volume="1000" />
          <PumpToFlowcell PumpPort="B" AspirateDelay="5000" DispenseDelay="5000" ReagentName="VB2" AspirationRate="3800" Solution="0" DispenseRate="10000" Volume="1000" />
          <PumpToFlowcell PumpPort="B" AspirateDelay="5000" DispenseDelay="5000" ReagentName="VB2" AspirationRate="3800" Solution="0" DispenseRate="10000" Volume="1000" />
        </ChemistryStep>
        <ChemistryStep Description="Set Valve States" Repeat="1" IsDeblock="false" IsIncorporation="false" AllowStaggeredStartAfter="false">
          <CommonLineSelection Position="0" ReagentName="AB" NonCommonLineReagentPos="0" />
          <DispenseToWaste DispenseDelay="1000" DispenseRate="10000" />
        </ChemistryStep>
        <ChemistryStep Description="Hybridisation" Repeat="1" IsDeblock="false" IsIncorporation="false" AllowStaggeredStartAfter="false">
          <CommonLineSelection Position="0" ReagentName="Bypass" NonCommonLineReagentPos="0" />
          <Aspirate PumpPort="B" ReagentName="LDR" AspirationRate="2000" Solution="0" Volume="215" AspirateDelay="3000" />
          <CommonLineSelection Position="0" ReagentName="AB" NonCommonLineReagentPos="0" />
          <Aspirate PumpPort="I" ReagentName="LDR" AspirationRate="500" Solution="0" Volume="338" AspirateDelay="5000" />
          <Wait Duration="10000" />
          <DispenseToWaste DispenseDelay="2000" DispenseRate="10000" />
          <Aspirate PumpPort="I" ReagentName="LDR" AspirationRate="500" Solution="0" Volume="405" AspirateDelay="5000" />
          <Temp Duration="60000" Temperature="60" Verify="false" />
          <Aspirate PumpPort="I" ReagentName="VB2" AspirationRate="1000" Solution="0" Volume="300" AspirateDelay="5000" />
          <DispenseToWaste DispenseDelay="2000" DispenseRate="10000" />
          <CommonLineSelection Position="0" ReagentName="Bypass" NonCommonLineReagentPos="0" />
          <Aspirate PumpPort="B" ReagentName="BP10" AspirationRate="2000" Solution="0" Volume="215" AspirateDelay="3000" />
          <DispenseToWaste DispenseDelay="2000" DispenseRate="10000" />
          <CommonLineSelection Position="0" ReagentName="AB" NonCommonLineReagentPos="0" />
          <PumpToFlowcell PumpPort="I" AspirateDelay="5000" DispenseDelay="2000" ReagentName="BP10" AspirationRate="500" Solution="0" DispenseRate="10000" Volume="338" />
          <Wait Duration="30000" />
          <WasteSelection Position="0" ReagentName="SOUR2" NonWasteReagentSolution="0" />
          <Aspirate PumpPort="I" ReagentName="BP10" AspirationRate="500" Solution="0" Volume="200" AspirateDelay="5000" />
          <Temp Duration="30000" Temperature="40" Verify="false" />
          <Aspirate PumpPort="I" ReagentName="VB2" AspirationRate="1800" Solution="0" Volume="500" AspirateDelay="5000" />
          <DispenseToWaste DispenseDelay="2000" DispenseRate="10000" />
          <Temp Duration="0" Temperature="20" Verify="true" />
        </ChemistryStep>
      </ChemistryDefinition>
      <ChemistryDefinition Name="PostRunWash" Type="PostRunWash">
        <ChemistryStep Description="Purging_PE" Repeat="1" IsDeblock="false" IsIncorporation="false" AllowStaggeredStartAfter="false">
        </ChemistryStep>
      </ChemistryDefinition>
    </Definitions>
  </ChemistryDefinitions>
  <ReadDefinitions Name="Production" Version="4.0">
    <Definitions>
      <ReadDefinition IsIndexed="False" Type="Read1" Name="Read1">
        <Imaging ChemistryName="FirstBase" MinimumRemainingVolume="0" Cycles="1" />
        <Imaging ChemistryName="CompleteCycleReuse" MinimumRemainingVolume="0" Cycles="36" />
        <Chemistry ChemistryName="End" />
      </ReadDefinition>
    </Definitions>
  </ReadDefinitions>
  <Reagents Name="Local reagents-Production" Version="1.0">
    <ReagentValve>
      <Reagent Name="VRM" Description="Resynthesis Mix" SelectorValvePosition="1" DispenseDelay="5000" AspirateDelay="5000" AspirateDelaySlope="0" AspirateDelayOffset="0" RequiresPriming="true" />
      <Reagent Name="VLM2" Description="Linearization Mix 2" SelectorValvePosition="2" DispenseDelay="5000" AspirateDelay="5000" AspirateDelaySlope="0" AspirateDelayOffset="0" RequiresPriming="true" />
      <Reagent Name="VB3" Description="Amp Premix" SelectorValvePosition="3" DispenseDelay="5000" AspirateDelay="5000" AspirateDelaySlope="0" AspirateDelayOffset="0" RequiresPriming="true" />
      <Reagent Name="LDR" Description="Denaturation Mix" SelectorValvePosition="4" DispenseDelay="5000" AspirateDelay="5000" AspirateDelaySlope="0" AspirateDelayOffset="0" RequiresPriming="true" />
      <Reagent Name="VAM" Description="Amplification Mix" SelectorValvePosition="5" DispenseDelay="5000" AspirateDelay="5000" AspirateDelaySlope="0" AspirateDelayOffset="0" RequiresPriming="true" />
      <Reagent Name="Plug" Description="Plug" SelectorValvePosition="6" DispenseDelay="5000" AspirateDelay="5000" AspirateDelaySlope="0" AspirateDelayOffset="0" RequiresPriming="true" />
      <Reagent Name="BP14" Description="Primer Mix" SelectorValvePosition="7" DispenseDelay="5000" AspirateDelay="5000" AspirateDelaySlope="0" AspirateDelayOffset="0" RequiresPriming="true" />
      <Reagent Name="BP11" Description="Primer Mix, Read 2" SelectorValvePosition="8" DispenseDelay="5000" AspirateDelay="5000" AspirateDelaySlope="0" AspirateDelayOffset="0" RequiresPriming="true" />
      <Reagent Name="BP10" Description="Primer Mix, Read 1" SelectorValvePosition="9" DispenseDelay="5000" AspirateDelay="5000" AspirateDelaySlope="0" AspirateDelayOffset="0" RequiresPriming="true" />
      <Reagent Name="VEX" Description="Conditioning" SelectorValvePosition="10" DispenseDelay="5000" AspirateDelay="5000" AspirateDelaySlope="0" AspirateDelayOffset="0" RequiresPriming="true" />
      <Reagent Name="VLM1" Description="Linearization Mix 1" SelectorValvePosition="11" DispenseDelay="5000" AspirateDelay="5000" AspirateDelaySlope="0" AspirateDelayOffset="0" RequiresPriming="true" />
      <Reagent Name="VIM" Description="Incorporation Mix" SelectorValvePosition="12" DispenseDelay="5000" AspirateDelay="5000" AspirateDelaySlope="0" AspirateDelayOffset="0" RequiresPriming="true" />
      <Reagent Name="VB8" Description="SBS Buffer 8" SelectorValvePosition="13" DispenseDelay="5000" AspirateDelay="5000" AspirateDelaySlope="0" AspirateDelayOffset="0" RequiresPriming="true" />
      <Reagent Name="VSM" Description="Scan Mix" SelectorValvePosition="14" DispenseDelay="5000" AspirateDelay="5000" AspirateDelaySlope="0" AspirateDelayOffset="0" RequiresPriming="true" />
      <Reagent Name="VB2" Description="SBS Buffer 2" SelectorValvePosition="15" DispenseDelay="5000" AspirateDelay="5000" AspirateDelaySlope="0" AspirateDelayOffset="0" RequiresPriming="true" />
      <Reagent Name="VCM" Description="Cleavage Mix" SelectorValvePosition="16" DispenseDelay="5000" AspirateDelay="5000" AspirateDelaySlope="0" AspirateDelayOffset="0" RequiresPriming="true" />
      <Reagent Name="Waste" Description="Waste" SelectorValvePosition="17" DispenseDelay="5000" AspirateDelay="5000" AspirateDelaySlope="0" AspirateDelayOffset="0" RequiresPriming="true" />
      <Reagent Name="CP3" Description="Custom Primer Mix 3" SelectorValvePosition="18" DispenseDelay="5000" AspirateDelay="5000" AspirateDelaySlope="0" AspirateDelayOffset="0" RequiresPriming="true" />
      <Reagent Name="CP2" Description="Custom Primer Mix 2" SelectorValvePosition="19" DispenseDelay="5000" AspirateDelay="5000" AspirateDelaySlope="0" AspirateDelayOffset="0" RequiresPriming="true" />
      <Reagent Name="CP1" Description="Custom Primer Mix 1" SelectorValvePosition="20" DispenseDelay="5000" AspirateDelay="5000" AspirateDelaySlope="0" AspirateDelayOffset="0" RequiresPriming="true" />
      <Reagent Name="VCX3" Description="ExAmp Buffer 3" SelectorValvePosition="21" DispenseDelay="5000" AspirateDelay="5000" AspirateDelaySlope="0" AspirateDelayOffset="0" RequiresPriming="true" />
      <Reagent Name="VCX2" Description="ExAmp Buffer 2" SelectorValvePosition="22" DispenseDelay="5000" AspirateDelay="5000" AspirateDelaySlope="0" AspirateDelayOffset="0" RequiresPriming="true" />
      <Reagent Name="VCX1" Description="ExAmp Buffer 1" SelectorValvePosition="23" DispenseDelay="5000" AspirateDelay="5000" AspirateDelaySlope="0" AspirateDelayOffset="0" RequiresPriming="true" />
      <Reagent Name="TMP" Description=" Template" SelectorValvePosition="24" DispenseDelay="5000" AspirateDelay="5000" AspirateDelaySlope="0" AspirateDelayOffset="0" RequiresPriming="true" />
    </ReagentValve>
    <CommonLineValve>
      <Reagent Name="A" Description="A" SelectorValvePosition="23" DispenseDelay="0" AspirateDelay="0" AspirateDelaySlope="0" AspirateDelayOffset="0" RequiresPriming="true" />
      <Reagent Name="B" Description="B" SelectorValvePosition="22" DispenseDelay="0" AspirateDelay="0" AspirateDelaySlope="0" AspirateDelayOffset="0" RequiresPriming="true" />
      <Reagent Name="AB" Description="AB" SelectorValvePosition="1" DispenseDelay="0" AspirateDelay="0" AspirateDelaySlope="0" AspirateDelayOffset="0" RequiresPriming="true" />
      <Reagent Name="ABDx" Description="AB-Dx" SelectorValvePosition="1" DispenseDelay="0" AspirateDelay="0" AspirateDelaySlope="0" AspirateDelayOffset="0" RequiresPriming="true" />
      <Reagent Name="Bypass" Description="Bypass" SelectorValvePosition="4" DispenseDelay="0" AspirateDelay="0" AspirateDelaySlope="0" AspirateDelayOffset="0" RequiresPriming="true" />
      <Reagent Name="AirFlowcell" Description="Air-Flowcell" SelectorValvePosition="13" DispenseDelay="0" AspirateDelay="0" AspirateDelaySlope="0" AspirateDelayOffset="0" RequiresPriming="true" />
      <Reagent Name="AirFlowcellB" Description="Air-Flowcell-B" SelectorValvePosition="13" DispenseDelay="0" AspirateDelay="0" AspirateDelaySlope="0" AspirateDelayOffset="0" RequiresPriming="true" />
      <Reagent Name="AirBypass" Description="Air-Bypass" SelectorValvePosition="20" DispenseDelay="0" AspirateDelay="0" AspirateDelaySlope="0" AspirateDelayOffset="0" RequiresPriming="true" />
    </CommonLineValve>
    <WasteValve />
  </Reagents>
  <Primers>
    <ReadOne Default="BP10" Custom="CP1" />
    <ReadTwo Default="BP11" Custom="CP2" />
    <IndexOne Default="BP14" Custom="CP3" />
  </Primers>
  <Exposures />
  <Name>S4_ v1.6_OBEM</Name>
</Recipe>
