# Supplementary material for: Protocol for high-resolution 3D spatial transcriptomics using Open-ST
Source: STAR Protoc. 2024 Dec 19;6(1):103521. doi: 10.1016/j.xpro.2024.103521 (PMC11731217; doi:10.1016/j.xpro.2024.103521)
Supplement: Item S5. Open-ST custom sequencing recipe for the NovaSeq 6000 SP, related to Item S6 [file mmc6.zip]

Archive with 1 entries (1 files):
- xpro_00103521_Supplementary Item 5_SP-S1v1.5-OBEM_37_custom_primer-no_wash.xml
