# Supplementary material for: Protocol for high-resolution 3D spatial transcriptomics using Open-ST
Source: STAR Protoc. 2024 Dec 19;6(1):103521. doi: 10.1016/j.xpro.2024.103521 (PMC11731217; doi:10.1016/j.xpro.2024.103521)
Supplement: Item S5. Open-ST custom sequencing recipe for the NovaSeq 6000 SP, related to Item S6 [file mmc6.zip › xpro_00103521_Supplementary Item 5_SP-S1v1.5-OBEM_37_custom_primer-no_wash.xml]

<?xml version="1.0"?>
<Recipe xmlns:xsd="http://www.w3.org/2001/XMLSchema" xmlns:xsi="http://www.w3.org/2001/XMLSchema-instance" FragmentVersion="&lt;not installed&gt;">
  <Version>0</Version>
  <ConsumableVersion>3</ConsumableVersion>
  <Protocol Version="v8.0">
    <ChemistryRef Description="OBEM" ChemistryName="OBEM" />
    <ChemistryRef Description="OBCG Part1" ChemistryName="OBCG Part1" />
    <ChemistryRef Description="OBEM Boost" ChemistryName="OBEM Boost" />
    <ChemistryRef Description="OBCG Part2" ChemistryName="OBCG Part2" />
    <ReadRef Description="Read #1" ReadName="Read1" />
    <ChemistryRef Description="Safe State" ChemistryName="SafeState" />
  </Protocol>
  <ChemistryDefinitions Name="S1 FC-Standard;Bleach PostRunWash_S1 FC" Version="S1_SP_v1.6_OBEM_Soli5;4.0">
    <Definitions>
      <ChemistryDefinition Name="CompleteCycleReuse" Type="Basic">
        <ChemistryStep Description="Set Valve States" Repeat="1" IsDeblock="false" IsIncorporation="false" AllowStaggeredStartAfter="false">
          <CommonLineSelection Position="0" ReagentName="B" NonCommonLineReagentPos="0" />
          <WasteSelection Position="0" ReagentName="SOUR1" NonWasteReagentSolution="0" />
        </ChemistryStep>
        <ChemistryStep Description="Deblock" Repeat="1" IsDeblock="true" IsIncorporation="false" AllowStaggeredStartAfter="false">
          <Temp Duration="0" Temperature="55" Verify="false" />
          <Dispense PumpPort="I" DispenseDelay="2000" DispenseRate="2000" Volume="185" ReagentName="VSM" Solution="0" />
          <Aspirate PumpPort="I" ReagentName="VB2" AspirationRate="3300" Solution="0" Volume="160" AspirateDelay="6000" />
          <Aspirate PumpPort="I" ReagentName="VCM" AspirationRate="2900" Solution="0" Volume="235" AspirateDelay="1000" />
          <Wait Duration="20000" />
          <Dispense PumpPort="I" DispenseDelay="1000" DispenseRate="2300" Volume="155" ReagentName="VCM" Solution="0" />
          <DispenseToWaste DispenseDelay="0" DispenseRate="15000" />
        </ChemistryStep>
        <ChemistryStep Description="Buffer Wash" Repeat="1" IsDeblock="false" IsIncorporation="false" AllowStaggeredStartAfter="true">
          <Temp Duration="0" Temperature="60" Verify="false" />
          <Aspirate PumpPort="I" ReagentName="VB8" AspirationRate="2400" Solution="0" Volume="300" AspirateDelay="6000" />
          <Aspirate PumpPort="I" ReagentName="VB2" AspirationRate="2500" Solution="0" Volume="225" AspirateDelay="1000" />
          <DispenseToWaste DispenseDelay="0" DispenseRate="15000" />
        </ChemistryStep>
        <ChemistryStep Description="Incorporation" Repeat="1" IsDeblock="false" IsIncorporation="true" AllowStaggeredStartAfter="false">
          <Temp Duration="0" Temperature="60" Verify="true" />
          <Aspirate PumpPort="I" ReagentName="VIM" AspirationRate="2500" Solution="0" Volume="305" AspirateDelay="1000" />
          <Wait Duration="22000" />
          <Dispense PumpPort="I" DispenseDelay="1000" DispenseRate="3000" Volume="33" ReagentName="VIM" Solution="0" />
          <Wait Duration="18000" />
          <Temp Duration="0" Temperature="25" Verify="false" />
          <Dispense PumpPort="I" DispenseDelay="2000" DispenseRate="2400" Volume="150" ReagentName="VIM" Solution="0" />
          <PumpToFlowcell PumpPort="I" AspirateDelay="2000" DispenseDelay="3000" ReagentName="VB2" AspirationRate="2600" Solution="0" DispenseRate="15000" Volume="225" />
        </ChemistryStep>
        <ChemistryStep Description="Prepare for scanning" Repeat="1" IsDeblock="false" IsIncorporation="false" AllowStaggeredStartAfter="false">
          <Aspirate PumpPort="I" ReagentName="VSM" AspirationRate="2000" Solution="0" Volume="305" AspirateDelay="3000" />
        </ChemistryStep>
      </ChemistryDefinition>

      <ChemistryDefinition Name="CompleteCycleDark" Type="Basic">
        <ChemistryStep Description="Set Valve States" Repeat="17" IsDeblock="false" IsIncorporation="false" AllowStaggeredStartAfter="false">
          <CommonLineSelection Position="0" ReagentName="B" NonCommonLineReagentPos="0" />
          <WasteSelection Position="0" ReagentName="SOUR1" NonWasteReagentSolution="0" />
          <Temp Duration="0" Temperature="55" Verify="false" />
          <Dispense PumpPort="I" DispenseDelay="2000" DispenseRate="2000" Volume="185" ReagentName="VSM" Solution="0" />
          <Aspirate PumpPort="I" ReagentName="VB2" AspirationRate="3300" Solution="0" Volume="160" AspirateDelay="6000" />
          <Aspirate PumpPort="I" ReagentName="VCM" AspirationRate="2900" Solution="0" Volume="235" AspirateDelay="1000" />
          <Wait Duration="20000" />
          <Dispense PumpPort="I" DispenseDelay="1000" DispenseRate="2300" Volume="155" ReagentName="VCM" Solution="0" />
          <DispenseToWaste DispenseDelay="0" DispenseRate="15000" />
          <Temp Duration="0" Temperature="60" Verify="false" />
          <Aspirate PumpPort="I" ReagentName="VB8" AspirationRate="2400" Solution="0" Volume="300" AspirateDelay="6000" />
          <Aspirate PumpPort="I" ReagentName="VB2" AspirationRate="2500" Solution="0" Volume="225" AspirateDelay="1000" />
          <DispenseToWaste DispenseDelay="0" DispenseRate="15000" />
          <Temp Duration="0" Temperature="60" Verify="true" />
          <Aspirate PumpPort="I" ReagentName="VIM" AspirationRate="2500" Solution="0" Volume="305" AspirateDelay="1000" />
          <Wait Duration="22000" />
          <Dispense PumpPort="I" DispenseDelay="1000" DispenseRate="3000" Volume="33" ReagentName="VIM" Solution="0" />
          <Wait Duration="18000" />
          <Temp Duration="0" Temperature="25" Verify="false" />
          <Dispense PumpPort="I" DispenseDelay="2000" DispenseRate="2400" Volume="150" ReagentName="VIM" Solution="0" />
          <PumpToFlowcell PumpPort="I" AspirateDelay="2000" DispenseDelay="3000" ReagentName="VB2" AspirationRate="2600" Solution="0" DispenseRate="15000" Volume="225" />
        </ChemistryStep>
        <ChemistryStep Description="Prepare for scanning" Repeat="1" IsDeblock="false" IsIncorporation="false" AllowStaggeredStartAfter="false">
          <Aspirate PumpPort="I" ReagentName="VSM" AspirationRate="2000" Solution="0" Volume="305" AspirateDelay="3000" />
        </ChemistryStep>
      </ChemistryDefinition>

      <ChemistryDefinition Name="FirstBase" Type="Basic">
        <ChemistryStep Description="Set Valve States" Repeat="1" IsDeblock="false" IsIncorporation="false" AllowStaggeredStartAfter="false">
          <CommonLineSelection Position="0" ReagentName="B" NonCommonLineReagentPos="0" />
          <WasteSelection Position="0" ReagentName="SOUR2" NonWasteReagentSolution="0" />
        </ChemistryStep>
        <ChemistryStep Description="Incorporation" Repeat="1" IsDeblock="false" IsIncorporation="false" AllowStaggeredStartAfter="false">
          <Aspirate PumpPort="I" ReagentName="VB2" AspirationRate="2500" Solution="0" Volume="225" AspirateDelay="5000" />
          <Temp Duration="0" Temperature="60" Verify="true" />
          <Aspirate PumpPort="I" ReagentName="VIM" AspirationRate="2500" Solution="0" Volume="500" AspirateDelay="1000" />
          <Wait Duration="22000" />
          <Dispense PumpPort="I" DispenseDelay="1000" DispenseRate="3000" Volume="33" ReagentName="VIM" Solution="0" />
          <Wait Duration="18000" />
          <Temp Duration="0" Temperature="25" Verify="false" />
          <Dispense PumpPort="I" DispenseDelay="2000" DispenseRate="2400" Volume="150" ReagentName="VIM" Solution="0" />
          <Aspirate PumpPort="I" ReagentName="VB2" AspirationRate="2200" Solution="0" Volume="300" AspirateDelay="2000" />
          <DispenseToWaste DispenseDelay="3000" DispenseRate="15000" />
          <WasteSelection Position="0" ReagentName="SOUR1" NonWasteReagentSolution="0" />
        </ChemistryStep>
        <ChemistryStep Description="Prepare for Scanning" Repeat="1" IsDeblock="false" IsIncorporation="false" AllowStaggeredStartAfter="false">
          <Aspirate PumpPort="I" ReagentName="VSM" AspirationRate="1200" Solution="0" Volume="500" AspirateDelay="4000" />
          <Temp Duration="0" Temperature="25" Verify="true" />
        </ChemistryStep>
      </ChemistryDefinition>
      <ChemistryDefinition Name="Start" Type="Basic">
        <ChemistryStep Description="Set Valve States" Repeat="1" IsDeblock="false" IsIncorporation="false" AllowStaggeredStartAfter="false">
          <CommonLineSelection Position="0" ReagentName="Bypass" NonCommonLineReagentPos="0" />
          <WasteSelection Position="0" ReagentName="SOUR1" NonWasteReagentSolution="0" />
          <DispenseToWaste DispenseDelay="5000" DispenseRate="15000" />
          <PumpToFlowcell PumpPort="B" AspirateDelay="5000" DispenseDelay="0" ReagentName="VB2" AspirationRate="3500" Solution="0" DispenseRate="15000" Volume="1000" />
          <PumpToFlowcell PumpPort="B" AspirateDelay="5000" DispenseDelay="0" ReagentName="VB2" AspirationRate="3500" Solution="0" DispenseRate="15000" Volume="1000" />
          <PumpToFlowcell PumpPort="B" AspirateDelay="5000" DispenseDelay="0" ReagentName="VB2" AspirationRate="3500" Solution="0" DispenseRate="15000" Volume="1000" />
          <PumpToFlowcell PumpPort="B" AspirateDelay="5000" DispenseDelay="0" ReagentName="VB2" AspirationRate="3500" Solution="0" DispenseRate="15000" Volume="1000" />
          <PumpToFlowcell PumpPort="B" AspirateDelay="5000" DispenseDelay="0" ReagentName="VB2" AspirationRate="3500" Solution="0" DispenseRate="15000" Volume="1000" />
        </ChemistryStep>
        <ChemistryStep Description="Start" Repeat="1" IsDeblock="false" IsIncorporation="false" AllowStaggeredStartAfter="false">
          <CommonLineSelection Position="0" ReagentName="B" NonCommonLineReagentPos="0" />
          <DispenseToWaste DispenseDelay="5000" DispenseRate="15000" />
          <PumpToFlowcell PumpPort="I" AspirateDelay="5000" DispenseDelay="0" ReagentName="VB2" AspirationRate="1600" Solution="0" DispenseRate="15000" Volume="1000" />
          <PumpToFlowcell PumpPort="I" AspirateDelay="5000" DispenseDelay="0" ReagentName="VB2" AspirationRate="1600" Solution="0" DispenseRate="15000" Volume="1000" />
        </ChemistryStep>
      </ChemistryDefinition>
      <ChemistryDefinition Name="End" Type="Basic">
        <ChemistryStep Description="Set Valve States" Repeat="1" IsDeblock="false" IsIncorporation="false" AllowStaggeredStartAfter="false">
          <CommonLineSelection Position="0" ReagentName="B" NonCommonLineReagentPos="0" />
          <WasteSelection Position="0" ReagentName="SOUR1" NonWasteReagentSolution="0" />
        </ChemistryStep>
        <ChemistryStep Description="End" Repeat="1" IsDeblock="false" IsIncorporation="false" AllowStaggeredStartAfter="false">
          <DispenseToWaste DispenseDelay="5000" DispenseRate="15000" />
          <PumpToFlowcell PumpPort="I" AspirateDelay="5000" DispenseDelay="0" ReagentName="VB2" AspirationRate="1800" Solution="0" DispenseRate="15000" Volume="1000" />
          <PumpToFlowcell PumpPort="I" AspirateDelay="5000" DispenseDelay="0" ReagentName="VB2" AspirationRate="1800" Solution="0" DispenseRate="15000" Volume="1000" />
          <PumpToFlowcell PumpPort="I" AspirateDelay="5000" DispenseDelay="0" ReagentName="VB2" AspirationRate="1800" Solution="0" DispenseRate="15000" Volume="1000" />
        </ChemistryStep>
      </ChemistryDefinition>
      <ChemistryDefinition Name="SafeState" Type="Basic">
        <ChemistryStep Description="Set Valve States" Repeat="1" IsDeblock="false" IsIncorporation="false" AllowStaggeredStartAfter="false">
        </ChemistryStep>
      </ChemistryDefinition>
      <ChemistryDefinition Name="EndDeblock_Pre-Deprotection" Type="Basic">
        <ChemistryStep Description="Deblock" Repeat="1" IsDeblock="false" IsIncorporation="false" AllowStaggeredStartAfter="false">
          <WasteSelection Position="0" ReagentName="SOUR1" NonWasteReagentSolution="0" />
          <Temp Duration="0" Temperature="55" Verify="true" />
          <PumpToFlowcell PumpPort="I" AspirateDelay="5000" DispenseDelay="0" ReagentName="VB2" AspirationRate="1800" Solution="0" DispenseRate="15000" Volume="160" />
          <PumpToFlowcell PumpPort="I" AspirateDelay="5000" DispenseDelay="0" ReagentName="VCM" AspirationRate="1800" Solution="0" DispenseRate="15000" Volume="235" />
          <Wait Duration="30000" />
        </ChemistryStep>
        <ChemistryStep Description="Buffer Wash" Repeat="1" IsDeblock="false" IsIncorporation="false" AllowStaggeredStartAfter="false">
          <PumpToFlowcell PumpPort="I" AspirateDelay="5000" DispenseDelay="0" ReagentName="VB2" AspirationRate="1800" Solution="0" DispenseRate="15000" Volume="155" />
          <PumpToFlowcell PumpPort="I" AspirateDelay="5000" DispenseDelay="0" ReagentName="VB8" AspirationRate="1800" Solution="0" DispenseRate="15000" Volume="300" />
          <Temp Duration="0" Temperature="38" Verify="true" />
          <PumpToFlowcell PumpPort="I" AspirateDelay="5000" DispenseDelay="0" ReagentName="VB2" AspirationRate="1800" Solution="0" DispenseRate="15000" Volume="225" />
        </ChemistryStep>
      </ChemistryDefinition>
      <ChemistryDefinition Name="EndDeblock" Type="Basic">
        <ChemistryStep Description="Deblock" Repeat="1" IsDeblock="false" IsIncorporation="false" AllowStaggeredStartAfter="false">
          <WasteSelection Position="0" ReagentName="SOUR1" NonWasteReagentSolution="0" />
          <Temp Duration="0" Temperature="55" Verify="true" />
          <PumpToFlowcell PumpPort="I" AspirateDelay="5000" DispenseDelay="0" ReagentName="VB2" AspirationRate="1800" Solution="0" DispenseRate="15000" Volume="160" />
          <PumpToFlowcell PumpPort="I" AspirateDelay="5000" DispenseDelay="0" ReagentName="VCM" AspirationRate="1800" Solution="0" DispenseRate="15000" Volume="235" />
          <Wait Duration="10000" />
        </ChemistryStep>
        <ChemistryStep Description="Buffer Wash" Repeat="1" IsDeblock="false" IsIncorporation="false" AllowStaggeredStartAfter="false">
          <PumpToFlowcell PumpPort="I" AspirateDelay="5000" DispenseDelay="0" ReagentName="VB2" AspirationRate="1800" Solution="0" DispenseRate="15000" Volume="155" />
          <PumpToFlowcell PumpPort="I" AspirateDelay="5000" DispenseDelay="0" ReagentName="VB8" AspirationRate="1800" Solution="0" DispenseRate="15000" Volume="300" />
          <Temp Duration="0" Temperature="20" Verify="true" />
          <PumpToFlowcell PumpPort="I" AspirateDelay="5000" DispenseDelay="0" ReagentName="VB2" AspirationRate="1800" Solution="0" DispenseRate="15000" Volume="225" />
        </ChemistryStep>
      </ChemistryDefinition>
      <ChemistryDefinition Name="IndexPreparation-i7" Type="Basic">
        <ChemistryStep Description="IndexPreparation-i7" Repeat="1" IsDeblock="false" IsIncorporation="false" AllowStaggeredStartAfter="false">
          <WasteSelection Position="0" ReagentName="SOUR1" NonWasteReagentSolution="0" />
          <CommonLineSelection Position="0" ReagentName="Bypass" NonCommonLineReagentPos="0" />
          <DispenseToWaste DispenseDelay="1000" DispenseRate="15000" />
          <Aspirate PumpPort="B" ReagentName="LDR" AspirationRate="2000" Solution="0" Volume="215" AspirateDelay="3000" />
          <CommonLineSelection Position="0" ReagentName="B" NonCommonLineReagentPos="0" />
          <Aspirate PumpPort="I" ReagentName="LDR" AspirationRate="500" Solution="0" Volume="270" AspirateDelay="1000" />
          <Temp Duration="60000" Temperature="60" Verify="false" />
          <Aspirate PumpPort="I" ReagentName="VB2" AspirationRate="1800" Solution="0" Volume="235" AspirateDelay="5000" />
          <DispenseToWaste DispenseDelay="0" DispenseRate="15000" />
          <CommonLineSelection Position="0" ReagentName="Bypass" NonCommonLineReagentPos="0" />
          <Aspirate PumpPort="B" ReagentName="CP3" AspirationRate="2000" Solution="0" Volume="215" AspirateDelay="3000" />
          <CommonLineSelection Position="0" ReagentName="B" NonCommonLineReagentPos="0" />
          <PumpToFlowcell PumpPort="I" AspirateDelay="5000" DispenseDelay="0" ReagentName="CP3" AspirationRate="1000" Solution="0" DispenseRate="15000" Volume="270" />
          <Wait Duration="30000" />
          <Aspirate PumpPort="I" ReagentName="CP3" AspirationRate="1000" Solution="0" Volume="158" AspirateDelay="1000" />
          <Temp Duration="30000" Temperature="40" Verify="false" />
          <WasteSelection Position="0" ReagentName="SOUR2" NonWasteReagentSolution="0" />
          <Aspirate PumpPort="I" ReagentName="VB2" AspirationRate="1600" Solution="0" Volume="395" AspirateDelay="5000" />
          <Wait Duration="5000" />
          <DispenseToWaste DispenseDelay="0" DispenseRate="15000" />
          <Temp Duration="0" Temperature="20" Verify="true" />
        </ChemistryStep>
      </ChemistryDefinition>
      <ChemistryDefinition Name="Deprotection" Type="Basic">
        <ChemistryStep Description="Hybridization" Repeat="1" IsDeblock="false" IsIncorporation="false" AllowStaggeredStartAfter="false">
          <WasteSelection Position="0" ReagentName="SOUR1" NonWasteReagentSolution="0" />
          <Aspirate PumpPort="I" ReagentName="LDR" AspirationRate="500" Solution="0" Volume="360" AspirateDelay="1000" />
          <Temp Duration="60000" Temperature="60" Verify="false" />
          <Aspirate PumpPort="I" ReagentName="VB2" AspirationRate="1600" Solution="0" Volume="400" AspirateDelay="1000" />
          <DispenseToWaste DispenseDelay="0" DispenseRate="15000" />
          <Wait Duration="30000" />
          <Aspirate PumpPort="I" ReagentName="VB2" AspirationRate="500" Solution="0" Volume="160" AspirateDelay="1000" />
          <Temp Duration="0" Temperature="38" Verify="true" />
          <Aspirate PumpPort="I" ReagentName="VB2" AspirationRate="500" Solution="0" Volume="160" AspirateDelay="5000" />
          <DispenseToWaste DispenseDelay="0" DispenseRate="15000" />
        </ChemistryStep>
        <ChemistryStep Description="Deprotection" Repeat="1" IsDeblock="false" IsIncorporation="false" AllowStaggeredStartAfter="false">
          <Temp Duration="0" Temperature="38" Verify="true" />
          <WasteSelection Position="0" ReagentName="SOUR2" NonWasteReagentSolution="0" />
          <CommonLineSelection Position="0" ReagentName="Bypass" NonCommonLineReagentPos="0" />
          <Aspirate PumpPort="B" ReagentName="VRM" AspirationRate="2000" Solution="0" Volume="215" AspirateDelay="3000" />
          <DispenseToWaste DispenseDelay="5000" DispenseRate="15000" />
          <CommonLineSelection Position="0" ReagentName="B" NonCommonLineReagentPos="0" />
          <PumpToFlowcell PumpPort="I" AspirateDelay="1000" DispenseDelay="0" ReagentName="VRM" AspirationRate="1000" Solution="0" DispenseRate="15000" Volume="270" />
          <Wait Duration="65000" />
          <Aspirate PumpPort="I" ReagentName="VRM" AspirationRate="1000" Solution="0" Volume="140" AspirateDelay="1000" />
          <Wait Duration="65000" />
          <Aspirate PumpPort="I" ReagentName="VRM" AspirationRate="1000" Solution="0" Volume="75" AspirateDelay="1000" />
          <Wait Duration="65000" />
          <Aspirate PumpPort="I" ReagentName="VRM" AspirationRate="1000" Solution="0" Volume="75" AspirateDelay="1000" />
          <Wait Duration="65000" />
          <Aspirate PumpPort="I" ReagentName="VB2" AspirationRate="1600" Solution="0" Volume="280" AspirateDelay="5000" />
          <Temp Duration="0" Temperature="55" Verify="true" />
          <DispenseToWaste DispenseDelay="0" DispenseRate="15000" />
        </ChemistryStep>
      </ChemistryDefinition>
      <ChemistryDefinition Name="SecondReadPrimerHyb" Type="Basic">
        <ChemistryStep Description="Rehybridisation" Repeat="1" IsDeblock="false" IsIncorporation="false" AllowStaggeredStartAfter="false">
          <WasteSelection Position="0" ReagentName="SOUR1" NonWasteReagentSolution="0" />
          <DispenseToWaste DispenseDelay="0" DispenseRate="15000" />
          <Aspirate PumpPort="I" ReagentName="LDR" AspirationRate="500" Solution="0" Volume="320" AspirateDelay="1000" />
          <Temp Duration="60000" Temperature="60" Verify="false" />
          <Aspirate PumpPort="I" ReagentName="VB2" AspirationRate="1800" Solution="0" Volume="240" AspirateDelay="5000" />
          <DispenseToWaste DispenseDelay="0" DispenseRate="15000" />
          <CommonLineSelection Position="0" ReagentName="Bypass" NonCommonLineReagentPos="0" />
          <WasteSelection Position="0" ReagentName="SOUR2" NonWasteReagentSolution="0" />
          <Aspirate PumpPort="B" ReagentName="BP11" AspirationRate="2000" Solution="0" Volume="215" AspirateDelay="3000" />
          <DispenseToWaste DispenseDelay="5000" DispenseRate="15000" />
          <CommonLineSelection Position="0" ReagentName="B" NonCommonLineReagentPos="0" />
          <WasteSelection Position="0" ReagentName="SOUR1" NonWasteReagentSolution="0" />
          <PumpToFlowcell PumpPort="I" AspirateDelay="5000" DispenseDelay="0" ReagentName="BP11" AspirationRate="1000" Solution="0" DispenseRate="15000" Volume="270" />
          <Wait Duration="30000" />
          <Aspirate PumpPort="I" ReagentName="BP11" AspirationRate="1000" Solution="0" Volume="160" AspirateDelay="1000" />
          <Temp Duration="30000" Temperature="40" Verify="false" />
          <WasteSelection Position="0" ReagentName="SOUR2" NonWasteReagentSolution="0" />
          <Aspirate PumpPort="I" ReagentName="VB2" AspirationRate="1600" Solution="0" Volume="400" AspirateDelay="5000" />
          <DispenseToWaste DispenseDelay="0" DispenseRate="15000" />
        </ChemistryStep>
      </ChemistryDefinition>
      <ChemistryDefinition Name="PETurnaround" Type="PairedEndTurnaround">
        <ChemistryStep Description="Pre-resynthesis_wash" Repeat="1" IsDeblock="false" IsIncorporation="false" AllowStaggeredStartAfter="false">
          <Temp Duration="0" Temperature="55" Verify="true" />
          <CommonLineSelection Position="0" ReagentName="Bypass" NonCommonLineReagentPos="0" />
          <WasteSelection Position="0" ReagentName="SOUR2" NonWasteReagentSolution="0" />
          <Aspirate PumpPort="B" ReagentName="VAM" AspirationRate="2000" Solution="0" Volume="215" AspirateDelay="3000" />
          <CommonLineSelection Position="0" ReagentName="B" NonCommonLineReagentPos="0" />
          <PumpToFlowcell PumpPort="I" AspirateDelay="5000" DispenseDelay="0" ReagentName="VAM" AspirationRate="500" Solution="0" DispenseRate="15000" Volume="270" />
          <Wait Duration="120000" />
        </ChemistryStep>
        <ChemistryStep Description="Resynthesis" Repeat="11" IsDeblock="false" IsIncorporation="false" AllowStaggeredStartAfter="false">
          <Aspirate PumpPort="I" ReagentName="LDR" AspirationRate="500" Solution="0" Volume="100" AspirateDelay="5000" />
          <Aspirate PumpPort="I" ReagentName="VB3" AspirationRate="500" Solution="0" Volume="100" AspirateDelay="1000" />
          <Aspirate PumpPort="I" ReagentName="VAM" AspirationRate="500" Solution="0" Volume="240" AspirateDelay="1000" />
          <Wait Duration="40000" />
          <DispenseToWaste DispenseDelay="0" DispenseRate="15000" />
        </ChemistryStep>
        <ChemistryStep Description="Post-resynthesis_wash" Repeat="1" IsDeblock="false" IsIncorporation="false" AllowStaggeredStartAfter="false">
          <Temp Duration="0" Temperature="38" Verify="true" />
          <PumpToFlowcell PumpPort="I" AspirateDelay="5000" DispenseDelay="0" ReagentName="VB2" AspirationRate="1800" Solution="0" DispenseRate="15000" Volume="360" />
          <PumpToFlowcell PumpPort="I" AspirateDelay="5000" DispenseDelay="0" ReagentName="VSM" AspirationRate="1500" Solution="0" DispenseRate="15000" Volume="360" />
        </ChemistryStep>
        <ChemistryStep Description="Linearisation 2" Repeat="1" IsDeblock="false" IsIncorporation="false" AllowStaggeredStartAfter="false">
          <CommonLineSelection Position="0" ReagentName="Bypass" NonCommonLineReagentPos="0" />
          <Aspirate PumpPort="B" ReagentName="VLM2" AspirationRate="2000" Solution="0" Volume="215" AspirateDelay="3000" />
          <CommonLineSelection Position="0" ReagentName="B" NonCommonLineReagentPos="0" />
          <PumpToFlowcell PumpPort="I" AspirateDelay="5000" DispenseDelay="0" ReagentName="VLM2" AspirationRate="1000" Solution="0" DispenseRate="15000" Volume="270" />
          <Aspirate PumpPort="I" ReagentName="VLM2" AspirationRate="1000" Solution="0" Volume="140" AspirateDelay="1000" />
          <Wait Duration="90000" />
          <Aspirate PumpPort="I" ReagentName="VLM2" AspirationRate="1000" Solution="0" Volume="75" AspirateDelay="1000" />
          <Wait Duration="105000" />
          <Aspirate PumpPort="I" ReagentName="VLM2" AspirationRate="1000" Solution="0" Volume="75" AspirateDelay="1000" />
          <Wait Duration="105000" />
          <DispenseToWaste DispenseDelay="0" DispenseRate="15000" />
          <PumpToFlowcell PumpPort="I" AspirateDelay="5000" DispenseDelay="0" ReagentName="VSM" AspirationRate="1500" Solution="0" DispenseRate="15000" Volume="360" />
          <Aspirate PumpPort="I" ReagentName="VB2" AspirationRate="1800" Solution="0" Volume="420" AspirateDelay="5000" />
          <DispenseToWaste DispenseDelay="0" DispenseRate="15000" />
        </ChemistryStep>
      </ChemistryDefinition>
      <ChemistryDefinition Name="IndexPreparation-i5" Type="Basic">
        <ChemistryStep Description="IndexPreparation-i5" Repeat="1" IsDeblock="false" IsIncorporation="false" AllowStaggeredStartAfter="false">
          <WasteSelection Position="0" ReagentName="SOUR1" NonWasteReagentSolution="0" />
          <Aspirate PumpPort="I" ReagentName="LDR" AspirationRate="500" Solution="0" Volume="320" AspirateDelay="1000" />
          <Temp Duration="60000" Temperature="60" Verify="false" />
          <Aspirate PumpPort="I" ReagentName="VB2" AspirationRate="1800" Solution="0" Volume="240" AspirateDelay="5000" />
          <DispenseToWaste DispenseDelay="0" DispenseRate="15000" />
          <CommonLineSelection Position="0" ReagentName="Bypass" NonCommonLineReagentPos="0" />
          <WasteSelection Position="0" ReagentName="SOUR2" NonWasteReagentSolution="0" />
          <Aspirate PumpPort="B" ReagentName="CP3" AspirationRate="2000" Solution="0" Volume="215" AspirateDelay="3000" />
          <DispenseToWaste DispenseDelay="5000" DispenseRate="15000" />
          <CommonLineSelection Position="0" ReagentName="B" NonCommonLineReagentPos="0" />
          <WasteSelection Position="0" ReagentName="SOUR1" NonWasteReagentSolution="0" />
          <PumpToFlowcell PumpPort="I" AspirateDelay="5000" DispenseDelay="0" ReagentName="CP3" AspirationRate="1000" Solution="0" DispenseRate="15000" Volume="270" />
          <Wait Duration="30000" />
          <Aspirate PumpPort="I" ReagentName="CP3" AspirationRate="1000" Solution="0" Volume="160" AspirateDelay="1000" />
          <Temp Duration="30000" Temperature="40" Verify="false" />
          <WasteSelection Position="0" ReagentName="SOUR2" NonWasteReagentSolution="0" />
          <Aspirate PumpPort="I" ReagentName="VB2" AspirationRate="1600" Solution="0" Volume="400" AspirateDelay="5000" />
          <DispenseToWaste DispenseDelay="0" DispenseRate="15000" />
        </ChemistryStep>
      </ChemistryDefinition>
      <ChemistryDefinition Name="OBEM" Type="OnBoardExAmpMixing">
        <ChemistryStep Description="Set Valve States" Repeat="1" IsDeblock="false" IsIncorporation="false" AllowStaggeredStartAfter="false">
          <CommonLineSelection Position="0" ReagentName="Bypass" NonCommonLineReagentPos="0" />
          <WasteSelection Position="0" ReagentName="SOUR1" NonWasteReagentSolution="0" />
          <DispenseToWaste DispenseDelay="1000" DispenseRate="15000" />
        </ChemistryStep>
        <ChemistryStep Description="Prime/Deprime" Repeat="1" IsDeblock="false" IsIncorporation="false" AllowStaggeredStartAfter="false">
          <MoveSMA Position="MixDown" />
          <PumpToFlowcell PumpPort="B" AspirateDelay="5000" DispenseDelay="3000" ReagentName="VB3" AspirationRate="3500" Solution="0" DispenseRate="15000" Volume="1000" />
          <PumpToFlowcell PumpPort="B" AspirateDelay="5000" DispenseDelay="3000" ReagentName="VB3" AspirationRate="3500" Solution="0" DispenseRate="15000" Volume="1000" />
          <PumpToFlowcell PumpPort="B" AspirateDelay="5000" DispenseDelay="3000" ReagentName="VB3" AspirationRate="3500" Solution="0" DispenseRate="15000" Volume="1000" />
          <PumpToFlowcell PumpPort="B" AspirateDelay="5000" DispenseDelay="3000" ReagentName="VB2" AspirationRate="3500" Solution="0" DispenseRate="15000" Volume="1000" />
          <PumpToFlowcell PumpPort="B" AspirateDelay="5000" DispenseDelay="3000" ReagentName="VB2" AspirationRate="3500" Solution="0" DispenseRate="15000" Volume="1000" />
          <PumpToFlowcell PumpPort="B" AspirateDelay="5000" DispenseDelay="3000" ReagentName="VB2" AspirationRate="3500" Solution="0" DispenseRate="15000" Volume="1000" />
          <PumpToFlowcell PumpPort="B" AspirateDelay="5000" DispenseDelay="3000" ReagentName="VB2" AspirationRate="3500" Solution="0" DispenseRate="15000" Volume="1000" />
          <Aspirate PumpPort="B" ReagentName="VCX1" AspirationRate="250" Solution="0" Volume="134" AspirateDelay="5000" />
          <Aspirate PumpPort="B" ReagentName="VCX2" AspirationRate="250" Solution="0" Volume="128" AspirateDelay="5000" />
          <Aspirate PumpPort="B" ReagentName="VCX3" AspirationRate="250" Solution="0" Volume="129" AspirateDelay="30000" />
          <MoveSMA Position="MixUp" />
          <Aspirate PumpPort="B" ReagentName="TMP" AspirationRate="250" Solution="0" Volume="100" AspirateDelay="5000" />
          <DispenseToWaste DispenseDelay="1000" DispenseRate="5000" />
        </ChemistryStep>
        <ChemistryStep Description="Transfer" Repeat="1" IsDeblock="false" IsIncorporation="false" AllowStaggeredStartAfter="false">
          <MoveSMA Position="MixDown" />
          <Aspirate PumpPort="B" ReagentName="VB2" AspirationRate="2500" Solution="0" Volume="1000" AspirateDelay="5000" />
          <DispenseToWaste DispenseDelay="5000" DispenseRate="10000" />
          <Aspirate PumpPort="B" ReagentName="VB3" AspirationRate="2500" Solution="0" Volume="1000" AspirateDelay="5000" />
          <DispenseToWaste DispenseDelay="5000" DispenseRate="10000" />
          <Aspirate PumpPort="B" ReagentName="VCX1" AspirationRate="250" Solution="0" Volume="37" AspirateDelay="5000" />
          <Aspirate PumpPort="B" ReagentName="VCX3" AspirationRate="250" Solution="0" Volume="17" AspirateDelay="35000" />
          <Aspirate PumpPort="B" ReagentName="VCX1" AspirationRate="250" Solution="0" Volume="32" AspirateDelay="5000" />
          <Aspirate PumpPort="B" ReagentName="VCX3" AspirationRate="250" Solution="0" Volume="17" AspirateDelay="35000" />
          <Aspirate PumpPort="B" ReagentName="VCX1" AspirationRate="250" Solution="0" Volume="19" AspirateDelay="5000" />
          <Aspirate PumpPort="B" ReagentName="VCX3" AspirationRate="250" Solution="0" Volume="11" AspirateDelay="35000" />
          <Aspirate PumpPort="B" ReagentName="VCX1" AspirationRate="250" Solution="0" Volume="18" AspirateDelay="5000" />
          <Aspirate PumpPort="B" ReagentName="VCX3" AspirationRate="250" Solution="0" Volume="11" AspirateDelay="35000" />
          <Aspirate PumpPort="B" ReagentName="VCX1" AspirationRate="250" Solution="0" Volume="18" AspirateDelay="5000" />
          <Aspirate PumpPort="B" ReagentName="VCX3" AspirationRate="250" Solution="0" Volume="12" AspirateDelay="35000" />
          <Aspirate PumpPort="B" ReagentName="VCX1" AspirationRate="250" Solution="0" Volume="18" AspirateDelay="5000" />
          <Aspirate PumpPort="B" ReagentName="VCX3" AspirationRate="250" Solution="0" Volume="11" AspirateDelay="35000" />
          <Aspirate PumpPort="B" ReagentName="VCX1" AspirationRate="250" Solution="0" Volume="18" AspirateDelay="5000" />
          <Aspirate PumpPort="B" ReagentName="VCX3" AspirationRate="250" Solution="0" Volume="12" AspirateDelay="35000" />
          <Aspirate PumpPort="B" ReagentName="VCX1" AspirationRate="250" Solution="0" Volume="19" AspirateDelay="5000" />
          <Aspirate PumpPort="B" ReagentName="VCX2" AspirationRate="250" Solution="0" Volume="16" AspirateDelay="20000" />
          <Dispense PumpPort="B" DispenseDelay="25000" DispenseRate="500" Volume="166" ReagentName="TMP" Solution="0" />
          <Dispense PumpPort="B" DispenseDelay="15000" DispenseRate="250" Volume="0" ReagentName="Waste" Solution="0" />
          <CommonLineSelection Position="0" ReagentName="AirBypass" NonCommonLineReagentPos="0" />
          <Aspirate PumpPort="B" ReagentName="TMP" AspirationRate="250" Solution="0" Volume="162" AspirateDelay="5000" />
          <CommonLineSelection Position="0" ReagentName="Bypass" NonCommonLineReagentPos="0" />
          <Dispense PumpPort="B" DispenseDelay="5000" DispenseRate="100" Volume="112" ReagentName="TMP" Solution="0" />
          <DispenseToWaste DispenseDelay="1000" DispenseRate="5000" />
        </ChemistryStep>
        <ChemistryStep Description="Wash/Deprime" Repeat="1" IsDeblock="false" IsIncorporation="false" AllowStaggeredStartAfter="false">
          <MoveSMA Position="MixUp" />
          <Aspirate PumpPort="B" ReagentName="TMP" AspirationRate="250" Solution="0" Volume="158" AspirateDelay="5000" />
          <DispenseToWaste DispenseDelay="1000" DispenseRate="5000" />
          <Aspirate PumpPort="B" ReagentName="VB2" AspirationRate="4000" Solution="0" Volume="750" AspirateDelay="5000" />
          <DispenseToWaste DispenseDelay="1000" DispenseRate="5000" />
          <Aspirate PumpPort="B" ReagentName="VB2" AspirationRate="4000" Solution="0" Volume="750" AspirateDelay="5000" />
          <DispenseToWaste DispenseDelay="1000" DispenseRate="5000" />
          <Aspirate PumpPort="B" ReagentName="TMP" AspirationRate="4000" Solution="0" Volume="1000" AspirateDelay="1000" />
          <DispenseToWaste DispenseDelay="1000" DispenseRate="5000" />
          <Aspirate PumpPort="B" ReagentName="TMP" AspirationRate="4000" Solution="0" Volume="1000" AspirateDelay="1000" />
          <DispenseToWaste DispenseDelay="1000" DispenseRate="5000" />
        </ChemistryStep>
        <ChemistryStep Description="Mix" Repeat="4" IsDeblock="false" IsIncorporation="false" AllowStaggeredStartAfter="false">
          <MoveSMA Position="MixDown" />
          <Aspirate PumpPort="B" ReagentName="TMP" AspirationRate="500" Solution="0" Volume="400" AspirateDelay="30000" />
          <Dispense PumpPort="B" DispenseDelay="60000" DispenseRate="6000" Volume="400" ReagentName="TMP" Solution="0" />
          <Dispense PumpPort="B" DispenseDelay="15000" DispenseRate="250" Volume="0" ReagentName="Waste" Solution="0" />
          <CommonLineSelection Position="0" ReagentName="AirBypass" NonCommonLineReagentPos="0" />
          <Aspirate PumpPort="B" ReagentName="TMP" AspirationRate="4500" Solution="0" Volume="65" AspirateDelay="5000" />
          <CommonLineSelection Position="0" ReagentName="Bypass" NonCommonLineReagentPos="0" />
          <Dispense PumpPort="B" DispenseDelay="5000" DispenseRate="500" Volume="65" ReagentName="TMP" Solution="0" />
		  <MoveSMA Position="MixUp" />
        </ChemistryStep>
      </ChemistryDefinition>
      <ChemistryDefinition Name="OBCG Part1" Type="OnBoardClusterGeneration">
        <ChemistryStep Description="Set Valve States" Repeat="1" IsDeblock="false" IsIncorporation="false" AllowStaggeredStartAfter="false">
          <CommonLineSelection Position="0" ReagentName="Bypass" NonCommonLineReagentPos="0" />
          <WasteSelection Position="0" ReagentName="SOUR1" NonWasteReagentSolution="0" />
          <DispenseToWaste DispenseDelay="1000" DispenseRate="15000" />
          <CommonLineSelection Position="0" ReagentName="B" NonCommonLineReagentPos="0" />
          <DispenseToWaste DispenseDelay="1000" DispenseRate="15000" />
        </ChemistryStep>
        <ChemistryStep Description="ExAmp" Repeat="1" IsDeblock="false" IsIncorporation="false" AllowStaggeredStartAfter="false">
          <Temp Duration="0" Temperature="38" Verify="true" />
          <Wait Duration="450000" />
        </ChemistryStep>
      </ChemistryDefinition>
      <ChemistryDefinition Name="OBEM Boost" Type="OnBoardExAmpMixing">
        <ChemistryStep Description="Set Valve States" Repeat="1" IsDeblock="false" IsIncorporation="false" AllowStaggeredStartAfter="false">
          <CommonLineSelection Position="0" ReagentName="Bypass" NonCommonLineReagentPos="0" />
          <WasteSelection Position="0" ReagentName="SOUR1" NonWasteReagentSolution="0" />
          <DispenseToWaste DispenseDelay="1000" DispenseRate="15000" />
        </ChemistryStep>
        <ChemistryStep Description="Prime/Deprime" Repeat="1" IsDeblock="false" IsIncorporation="false" AllowStaggeredStartAfter="false">
          <MoveSMA Position="MixDown" />
          <PumpToFlowcell PumpPort="B" AspirateDelay="5000" DispenseDelay="3000" ReagentName="VB3" AspirationRate="3500" Solution="0" DispenseRate="15000" Volume="1000" />
          <PumpToFlowcell PumpPort="B" AspirateDelay="5000" DispenseDelay="3000" ReagentName="VB3" AspirationRate="3500" Solution="0" DispenseRate="15000" Volume="1000" />
          <PumpToFlowcell PumpPort="B" AspirateDelay="5000" DispenseDelay="3000" ReagentName="VB3" AspirationRate="3500" Solution="0" DispenseRate="15000" Volume="1000" />
          <PumpToFlowcell PumpPort="B" AspirateDelay="5000" DispenseDelay="3000" ReagentName="VB2" AspirationRate="3500" Solution="0" DispenseRate="15000" Volume="1000" />
          <PumpToFlowcell PumpPort="B" AspirateDelay="5000" DispenseDelay="3000" ReagentName="VB2" AspirationRate="3500" Solution="0" DispenseRate="15000" Volume="1000" />
          <PumpToFlowcell PumpPort="B" AspirateDelay="5000" DispenseDelay="3000" ReagentName="VB2" AspirationRate="3500" Solution="0" DispenseRate="15000" Volume="1000" />
          <PumpToFlowcell PumpPort="B" AspirateDelay="5000" DispenseDelay="3000" ReagentName="VB2" AspirationRate="3500" Solution="0" DispenseRate="15000" Volume="1000" />
          <Aspirate PumpPort="B" ReagentName="VCX1" AspirationRate="250" Solution="0" Volume="134" AspirateDelay="5000" />
          <Aspirate PumpPort="B" ReagentName="VCX2" AspirationRate="250" Solution="0" Volume="128" AspirateDelay="5000" />
          <Aspirate PumpPort="B" ReagentName="VCX3" AspirationRate="250" Solution="0" Volume="129" AspirateDelay="30000" />
          <MoveSMA Position="MixUp" />
          <Aspirate PumpPort="B" ReagentName="TMP" AspirationRate="250" Solution="0" Volume="100" AspirateDelay="5000" />
          <DispenseToWaste DispenseDelay="1000" DispenseRate="5000" />
        </ChemistryStep>
        <ChemistryStep Description="Set Valve States" Repeat="1" IsDeblock="false" IsIncorporation="false" AllowStaggeredStartAfter="false">
          <CommonLineSelection Position="0" ReagentName="Bypass" NonCommonLineReagentPos="0" />
          <WasteSelection Position="0" ReagentName="SOUR1" NonWasteReagentSolution="0" />
          <DispenseToWaste DispenseDelay="3000" DispenseRate="15000" />
        </ChemistryStep>
        <ChemistryStep Description="Transfer" Repeat="1" IsDeblock="false" IsIncorporation="false" AllowStaggeredStartAfter="false">
          <MoveSMA Position="MixDown" />
          <Aspirate PumpPort="B" ReagentName="VB2" AspirationRate="2500" Solution="0" Volume="1000" AspirateDelay="5000" />
          <DispenseToWaste DispenseDelay="5000" DispenseRate="10000" />
          <Aspirate PumpPort="B" ReagentName="VB3" AspirationRate="2500" Solution="0" Volume="1000" AspirateDelay="5000" />
          <DispenseToWaste DispenseDelay="5000" DispenseRate="10000" />
          <Aspirate PumpPort="B" ReagentName="VB3" AspirationRate="250" Solution="0" Volume="113" AspirateDelay="5000" />
          <Dispense PumpPort="B" DispenseDelay="5000" DispenseRate="250" Volume="113" ReagentName="TMP" Solution="0" />
          <Aspirate PumpPort="B" ReagentName="VCX1" AspirationRate="250" Solution="0" Volume="31" AspirateDelay="5000" />
          <Aspirate PumpPort="B" ReagentName="VCX3" AspirationRate="200" Solution="0" Volume="16" AspirateDelay="35000" />
          <Aspirate PumpPort="B" ReagentName="VCX1" AspirationRate="250" Solution="0" Volume="31" AspirateDelay="5000" />
          <Aspirate PumpPort="B" ReagentName="VCX3" AspirationRate="200" Solution="0" Volume="16" AspirateDelay="35000" />
          <Aspirate PumpPort="B" ReagentName="VCX1" AspirationRate="250" Solution="0" Volume="26" AspirateDelay="5000" />
          <Aspirate PumpPort="B" ReagentName="VCX3" AspirationRate="200" Solution="0" Volume="16" AspirateDelay="35000" />
          <Aspirate PumpPort="B" ReagentName="VCX1" AspirationRate="250" Solution="0" Volume="26" AspirateDelay="5000" />
          <Aspirate PumpPort="B" ReagentName="VCX3" AspirationRate="200" Solution="0" Volume="17" AspirateDelay="35000" />
          <Aspirate PumpPort="B" ReagentName="VCX1" AspirationRate="250" Solution="0" Volume="26" AspirateDelay="5000" />
          <Aspirate PumpPort="B" ReagentName="VCX3" AspirationRate="200" Solution="0" Volume="17" AspirateDelay="35000" />
          <Aspirate PumpPort="B" ReagentName="VCX1" AspirationRate="250" Solution="0" Volume="26" AspirateDelay="5000" />
          <Aspirate PumpPort="B" ReagentName="VCX3" AspirationRate="200" Solution="0" Volume="17" AspirateDelay="35000" />
          <Aspirate PumpPort="B" ReagentName="VCX1" AspirationRate="250" Solution="0" Volume="26" AspirateDelay="5000" />
          <Aspirate PumpPort="B" ReagentName="VCX3" AspirationRate="200" Solution="0" Volume="16" AspirateDelay="35000" />
          <Aspirate PumpPort="B" ReagentName="VCX1" AspirationRate="250" Solution="0" Volume="28" AspirateDelay="5000" />
          <Aspirate PumpPort="B" ReagentName="VCX2" AspirationRate="200" Solution="0" Volume="23" AspirateDelay="20000" />
          <Dispense PumpPort="B" DispenseDelay="30000" DispenseRate="250" Volume="247" ReagentName="TMP" Solution="0" />
          <Dispense PumpPort="B" DispenseDelay="15000" DispenseRate="250" Volume="0" ReagentName="Waste" Solution="0" />
          <CommonLineSelection Position="0" ReagentName="AirBypass" NonCommonLineReagentPos="0" />
          <Aspirate PumpPort="B" ReagentName="TMP" AspirationRate="250" Solution="0" Volume="162" AspirateDelay="5000" />
          <CommonLineSelection Position="0" ReagentName="Bypass" NonCommonLineReagentPos="0" />
          <Dispense PumpPort="B" DispenseDelay="5000" DispenseRate="100" Volume="112" ReagentName="TMP" Solution="0" />
          <DispenseToWaste DispenseDelay="1000" DispenseRate="5000" />
        </ChemistryStep>
        <ChemistryStep Description="Wash/Deprime" Repeat="1" IsDeblock="false" IsIncorporation="false" AllowStaggeredStartAfter="false">
          <MoveSMA Position="MixUp" />
          <Aspirate PumpPort="B" ReagentName="TMP" AspirationRate="250" Solution="0" Volume="158" AspirateDelay="5000" />
          <DispenseToWaste DispenseDelay="1000" DispenseRate="5000" />
          <Aspirate PumpPort="B" ReagentName="VB2" AspirationRate="4000" Solution="0" Volume="750" AspirateDelay="5000" />
          <DispenseToWaste DispenseDelay="1000" DispenseRate="5000" />
          <Aspirate PumpPort="B" ReagentName="VB2" AspirationRate="4000" Solution="0" Volume="750" AspirateDelay="5000" />
          <DispenseToWaste DispenseDelay="1000" DispenseRate="5000" />
          <Aspirate PumpPort="B" ReagentName="TMP" AspirationRate="4000" Solution="0" Volume="1000" AspirateDelay="1000" />
          <DispenseToWaste DispenseDelay="1000" DispenseRate="5000" />
          <Aspirate PumpPort="B" ReagentName="TMP" AspirationRate="4000" Solution="0" Volume="1000" AspirateDelay="1000" />
          <DispenseToWaste DispenseDelay="1000" DispenseRate="5000" />
        </ChemistryStep>
        <ChemistryStep Description="Mix" Repeat="4" IsDeblock="false" IsIncorporation="false" AllowStaggeredStartAfter="false">
          <MoveSMA Position="MixDown" />
          <Aspirate PumpPort="B" ReagentName="TMP" AspirationRate="500" Solution="0" Volume="425" AspirateDelay="30000" />
          <Dispense PumpPort="B" DispenseDelay="60000" DispenseRate="6000" Volume="425" ReagentName="TMP" Solution="0" />
          <Dispense PumpPort="B" DispenseDelay="15000" DispenseRate="250" Volume="0" ReagentName="Waste" Solution="0" />
          <CommonLineSelection Position="0" ReagentName="AirBypass" NonCommonLineReagentPos="0" />
          <Aspirate PumpPort="B" ReagentName="TMP" AspirationRate="4500" Solution="0" Volume="50" AspirateDelay="5000" />
          <CommonLineSelection Position="0" ReagentName="Bypass" NonCommonLineReagentPos="0" />
          <Dispense PumpPort="B" DispenseDelay="5000" DispenseRate="500" Volume="50" ReagentName="TMP" Solution="0" />
        </ChemistryStep>
        <ChemistryStep Description="Rewet and Prime for OBCG" Repeat="1" IsDeblock="false" IsIncorporation="false" AllowStaggeredStartAfter="false">
          <MoveSMA Position="MixDown" />
          <Aspirate PumpPort="B" ReagentName="VB3" AspirationRate="4000" Solution="0" Volume="1000" AspirateDelay="5000" />
          <DispenseToWaste DispenseDelay="1000" DispenseRate="5000" />
          <Aspirate PumpPort="B" ReagentName="VB3" AspirationRate="4000" Solution="0" Volume="1000" AspirateDelay="5000" />
          <DispenseToWaste DispenseDelay="1000" DispenseRate="5000" />
          <Aspirate PumpPort="B" ReagentName="TMP" AspirationRate="250" Solution="0" Volume="90" AspirateDelay="7000" />
          <DispenseToWaste DispenseDelay="1000" DispenseRate="5000" />
          <Aspirate PumpPort="B" ReagentName="VB3" AspirationRate="500" Solution="0" Volume="1000" AspirateDelay="5000" />
          <DispenseToWaste DispenseDelay="1000" DispenseRate="5000" />
          <MoveSMA Position="MixUp" />
        </ChemistryStep>
      </ChemistryDefinition>
      <ChemistryDefinition Name="OBCG Part2" Type="OnBoardClusterGeneration">
        <ChemistryStep Description="Dispense OBCG part1" Repeat="1" IsDeblock="false" IsIncorporation="false" AllowStaggeredStartAfter="false">
          <CommonLineSelection Position="0" ReagentName="B" NonCommonLineReagentPos="0" />
          <WasteSelection Position="0" ReagentName="SOUR1" NonWasteReagentSolution="0" />
          <DispenseToWaste DispenseDelay="5000" DispenseRate="15000" />
        </ChemistryStep>
        <ChemistryStep Description="ExAmp" Repeat="1" IsDeblock="false" IsIncorporation="false" AllowStaggeredStartAfter="false">
          <PumpToFlowcell PumpPort="I" AspirateDelay="5000" DispenseDelay="3000" ReagentName="VB3" AspirationRate="1500" Solution="0" DispenseRate="15000" Volume="1000" />
          <PumpToFlowcell PumpPort="I" AspirateDelay="5000" DispenseDelay="3000" ReagentName="VB3" AspirationRate="1500" Solution="0" DispenseRate="15000" Volume="1000" />
          <Aspirate PumpPort="I" ReagentName="TMP" AspirationRate="250" Solution="0" Volume="220" AspirateDelay="8000" />
          <DispenseToWaste DispenseDelay="5000" DispenseRate="15000" />
          <Wait Duration="1200000" />
          <Aspirate PumpPort="I" ReagentName="TMP" AspirationRate="250" Solution="0" Volume="75" AspirateDelay="8000" />
          <DispenseToWaste DispenseDelay="5000" DispenseRate="15000" />
        </ChemistryStep>
        <ChemistryStep Description="VB3 Backflush" Repeat="1" IsDeblock="false" IsIncorporation="false" AllowStaggeredStartAfter="false">
          <CommonLineSelection Position="0" ReagentName="Bypass" NonCommonLineReagentPos="0" />
          <PumpToFlowcell PumpPort="B" AspirateDelay="8000" DispenseDelay="5000" ReagentName="TMP" AspirationRate="250" Solution="0" DispenseRate="15000" Volume="250" />
          <Aspirate PumpPort="B" ReagentName="VB3" AspirationRate="2500" Solution="0" Volume="1000" AspirateDelay="5000" />
          <DispenseToWaste DispenseDelay="1000" DispenseRate="2500" />
          <Aspirate PumpPort="B" ReagentName="VB3" AspirationRate="250" Solution="0" Volume="400" AspirateDelay="5000" />
          <Dispense PumpPort="B" DispenseDelay="5000" DispenseRate="250" Volume="400" ReagentName="TMP" Solution="0" />
          <Wait Duration="300000" />
        </ChemistryStep>
        <ChemistryStep Description="Set Valve States" Repeat="1" IsDeblock="false" IsIncorporation="false" AllowStaggeredStartAfter="false">
          <CommonLineSelection Position="0" ReagentName="Bypass" NonCommonLineReagentPos="0" />
          <WasteSelection Position="0" ReagentName="SOUR1" NonWasteReagentSolution="0" />
        </ChemistryStep>
        <ChemistryStep Description="SBS Prime" Repeat="1" IsDeblock="false" IsIncorporation="false" AllowStaggeredStartAfter="false">
          <DispenseToWaste DispenseDelay="5000" DispenseRate="15000" />
          <PumpToFlowcell PumpPort="B" AspirateDelay="5000" DispenseDelay="5000" ReagentName="VIM" AspirationRate="4500" Solution="0" DispenseRate="15000" Volume="1000" />
          <PumpToFlowcell PumpPort="B" AspirateDelay="5000" DispenseDelay="5000" ReagentName="VIM" AspirationRate="4500" Solution="0" DispenseRate="15000" Volume="1000" />
          <PumpToFlowcell PumpPort="B" AspirateDelay="5000" DispenseDelay="5000" ReagentName="VIM" AspirationRate="4500" Solution="0" DispenseRate="15000" Volume="1000" />
          <PumpToFlowcell PumpPort="B" AspirateDelay="5000" DispenseDelay="5000" ReagentName="VB8" AspirationRate="4000" Solution="0" DispenseRate="15000" Volume="1000" />
          <PumpToFlowcell PumpPort="B" AspirateDelay="5000" DispenseDelay="5000" ReagentName="VB8" AspirationRate="4000" Solution="0" DispenseRate="15000" Volume="1000" />
          <PumpToFlowcell PumpPort="B" AspirateDelay="5000" DispenseDelay="5000" ReagentName="VB8" AspirationRate="4000" Solution="0" DispenseRate="15000" Volume="1000" />
          <PumpToFlowcell PumpPort="B" AspirateDelay="5000" DispenseDelay="5000" ReagentName="VB8" AspirationRate="4000" Solution="0" DispenseRate="15000" Volume="1000" />
          <PumpToFlowcell PumpPort="B" AspirateDelay="5000" DispenseDelay="5000" ReagentName="VSM" AspirationRate="3500" Solution="0" DispenseRate="15000" Volume="1000" />
          <PumpToFlowcell PumpPort="B" AspirateDelay="5000" DispenseDelay="5000" ReagentName="VSM" AspirationRate="3500" Solution="0" DispenseRate="15000" Volume="1000" />
          <PumpToFlowcell PumpPort="B" AspirateDelay="5000" DispenseDelay="5000" ReagentName="VSM" AspirationRate="3500" Solution="0" DispenseRate="15000" Volume="1000" />
          <PumpToFlowcell PumpPort="B" AspirateDelay="5000" DispenseDelay="5000" ReagentName="VSM" AspirationRate="3500" Solution="0" DispenseRate="15000" Volume="1000" />
          <PumpToFlowcell PumpPort="B" AspirateDelay="5000" DispenseDelay="5000" ReagentName="VSM" AspirationRate="3500" Solution="0" DispenseRate="15000" Volume="1000" />
          <PumpToFlowcell PumpPort="B" AspirateDelay="5000" DispenseDelay="5000" ReagentName="VSM" AspirationRate="3500" Solution="0" DispenseRate="15000" Volume="1000" />
          <PumpToFlowcell PumpPort="B" AspirateDelay="5000" DispenseDelay="5000" ReagentName="VB3" AspirationRate="4000" Solution="0" DispenseRate="15000" Volume="1000" />
          <PumpToFlowcell PumpPort="B" AspirateDelay="5000" DispenseDelay="5000" ReagentName="VB3" AspirationRate="4000" Solution="0" DispenseRate="15000" Volume="1000" />
          <PumpToFlowcell PumpPort="B" AspirateDelay="5000" DispenseDelay="5000" ReagentName="VCM" AspirationRate="4500" Solution="0" DispenseRate="15000" Volume="1000" />
          <PumpToFlowcell PumpPort="B" AspirateDelay="5000" DispenseDelay="5000" ReagentName="VCM" AspirationRate="4500" Solution="0" DispenseRate="15000" Volume="1000" />
          <PumpToFlowcell PumpPort="B" AspirateDelay="5000" DispenseDelay="5000" ReagentName="VCM" AspirationRate="4500" Solution="0" DispenseRate="15000" Volume="1000" />
          <PumpToFlowcell PumpPort="B" AspirateDelay="5000" DispenseDelay="5000" ReagentName="VCM" AspirationRate="4500" Solution="0" DispenseRate="15000" Volume="1000" />
          <PumpToFlowcell PumpPort="B" AspirateDelay="5000" DispenseDelay="5000" ReagentName="VB2" AspirationRate="3800" Solution="0" DispenseRate="15000" Volume="1000" />
          <PumpToFlowcell PumpPort="B" AspirateDelay="5000" DispenseDelay="5000" ReagentName="VB2" AspirationRate="3800" Solution="0" DispenseRate="15000" Volume="1000" />
        </ChemistryStep>
        <ChemistryStep Description="Dispense OBCG part2" Repeat="1" IsDeblock="false" IsIncorporation="false" AllowStaggeredStartAfter="false">
          <CommonLineSelection Position="0" ReagentName="B" NonCommonLineReagentPos="0" />
          <DispenseToWaste DispenseDelay="5000" DispenseRate="15000" />
          <PumpToFlowcell PumpPort="I" AspirateDelay="5000" DispenseDelay="2000" ReagentName="VB2" AspirationRate="500" Solution="0" DispenseRate="15000" Volume="1000" />
          <PumpToFlowcell PumpPort="I" AspirateDelay="5000" DispenseDelay="2000" ReagentName="VB2" AspirationRate="1000" Solution="0" DispenseRate="15000" Volume="1000" />
        </ChemistryStep>
        <ChemistryStep Description="Buffer Back flush to ExAmp" Repeat="1" IsDeblock="false" IsIncorporation="false" AllowStaggeredStartAfter="false">
          <CommonLineSelection Position="0" ReagentName="Bypass" NonCommonLineReagentPos="0" />
          <Aspirate PumpPort="B" ReagentName="VB3" AspirationRate="3000" Solution="0" Volume="1000" AspirateDelay="5000" />
          <Dispense PumpPort="B" DispenseDelay="2000" DispenseRate="500" Volume="1000" ReagentName="TMP" Solution="0" />
          <Aspirate PumpPort="B" ReagentName="VB3" AspirationRate="3000" Solution="0" Volume="1000" AspirateDelay="5000" />
          <Dispense PumpPort="B" DispenseDelay="2000" DispenseRate="500" Volume="1000" ReagentName="VCX1" Solution="0" />
          <Aspirate PumpPort="B" ReagentName="VB3" AspirationRate="3000" Solution="0" Volume="1000" AspirateDelay="5000" />
          <Dispense PumpPort="B" DispenseDelay="2000" DispenseRate="500" Volume="1000" ReagentName="VCX2" Solution="0" />
          <Aspirate PumpPort="B" ReagentName="VB3" AspirationRate="3000" Solution="0" Volume="1000" AspirateDelay="5000" />
          <Dispense PumpPort="B" DispenseDelay="2000" DispenseRate="500" Volume="1000" ReagentName="VCX3" Solution="0" />
          <CommonLineSelection Position="0" ReagentName="B" NonCommonLineReagentPos="0" />
          <PumpToFlowcell PumpPort="I" AspirateDelay="5000" DispenseDelay="2000" ReagentName="VB2" AspirationRate="1800" Solution="0" DispenseRate="15000" Volume="500" />
        </ChemistryStep>
        <ChemistryStep Description="Conditioning" Repeat="1" IsDeblock="false" IsIncorporation="false" AllowStaggeredStartAfter="false">
          <CommonLineSelection Position="0" ReagentName="Bypass" NonCommonLineReagentPos="0" />
          <Aspirate PumpPort="B" ReagentName="VEX" AspirationRate="2000" Solution="0" Volume="215" AspirateDelay="3000" />
          <CommonLineSelection Position="0" ReagentName="B" NonCommonLineReagentPos="0" />
          <PumpToFlowcell PumpPort="I" AspirateDelay="5000" DispenseDelay="0" ReagentName="VEX" AspirationRate="1000" Solution="0" DispenseRate="15000" Volume="270" />
          <Wait Duration="25000" />
          <Aspirate PumpPort="I" ReagentName="VEX" AspirationRate="1000" Solution="0" Volume="55" AspirateDelay="5000" />
          <Wait Duration="25000" />
          <Aspirate PumpPort="I" ReagentName="VEX" AspirationRate="1000" Solution="0" Volume="55" AspirateDelay="5000" />
          <Wait Duration="25000" />
          <Aspirate PumpPort="I" ReagentName="VEX" AspirationRate="1000" Solution="0" Volume="55" AspirateDelay="5000" />
          <Wait Duration="25000" />
          <Aspirate PumpPort="I" ReagentName="VEX" AspirationRate="1000" Solution="0" Volume="55" AspirateDelay="5000" />
          <Wait Duration="25000" />
          <Aspirate PumpPort="I" ReagentName="VB2" AspirationRate="1800" Solution="0" Volume="400" AspirateDelay="5000" />
          <DispenseToWaste DispenseDelay="5000" DispenseRate="15000" />
          <Temp Duration="120000" Temperature="55" Verify="false" />
        </ChemistryStep>
        <ChemistryStep Description="Pre-resynthesis_wash" Repeat="1" IsDeblock="false" IsIncorporation="false" AllowStaggeredStartAfter="false">
          <CommonLineSelection Position="0" ReagentName="Bypass" NonCommonLineReagentPos="0" />
          <Aspirate PumpPort="B" ReagentName="LDR" AspirationRate="2000" Solution="0" Volume="215" AspirateDelay="3000" />
          <CommonLineSelection Position="0" ReagentName="B" NonCommonLineReagentPos="0" />
          <Aspirate PumpPort="I" ReagentName="LDR" AspirationRate="500" Solution="0" Volume="270" AspirateDelay="5000" />
          <Wait Duration="10000" />
          <DispenseToWaste DispenseDelay="5000" DispenseRate="15000" />
          <CommonLineSelection Position="0" ReagentName="Bypass" NonCommonLineReagentPos="0" />
          <Aspirate PumpPort="B" ReagentName="VAM" AspirationRate="2000" Solution="0" Volume="215" AspirateDelay="3000" />
          <DispenseToWaste DispenseDelay="5000" DispenseRate="15000" />
          <CommonLineSelection Position="0" ReagentName="B" NonCommonLineReagentPos="0" />
          <PumpToFlowcell PumpPort="I" AspirateDelay="5000" DispenseDelay="0" ReagentName="VAM" AspirationRate="1000" Solution="0" DispenseRate="15000" Volume="270" />
          <Wait Duration="300000" />
        </ChemistryStep>
        <ChemistryStep Description="Post-resynthesis_wash" Repeat="1" IsDeblock="false" IsIncorporation="false" AllowStaggeredStartAfter="false">
          <Temp Duration="0" Temperature="38" Verify="true" />
          <PumpToFlowcell PumpPort="I" AspirateDelay="5000" DispenseDelay="0" ReagentName="VB2" AspirationRate="1800" Solution="0" DispenseRate="15000" Volume="360" />
        </ChemistryStep>
        <ChemistryStep Description="Linearisation 1" Repeat="1" IsDeblock="false" IsIncorporation="false" AllowStaggeredStartAfter="false">
          <WasteSelection Position="0" ReagentName="SOUR2" NonWasteReagentSolution="0" />
          <CommonLineSelection Position="0" ReagentName="Bypass" NonCommonLineReagentPos="0" />
          <Aspirate PumpPort="B" ReagentName="VLM1" AspirationRate="2000" Solution="0" Volume="215" AspirateDelay="3000" />
          <CommonLineSelection Position="0" ReagentName="B" NonCommonLineReagentPos="0" />
          <PumpToFlowcell PumpPort="I" AspirateDelay="5000" DispenseDelay="0" ReagentName="VLM1" AspirationRate="1000" Solution="0" DispenseRate="15000" Volume="270" />
          <Aspirate PumpPort="I" ReagentName="VLM1" AspirationRate="1000" Solution="0" Volume="140" AspirateDelay="5000" />
          <Wait Duration="300000" />
          <Aspirate PumpPort="I" ReagentName="VLM1" AspirationRate="1000" Solution="0" Volume="75" AspirateDelay="5000" />
          <Wait Duration="300000" />
          <Aspirate PumpPort="I" ReagentName="VLM1" AspirationRate="1000" Solution="0" Volume="75" AspirateDelay="5000" />
          <Wait Duration="300000" />
          <Aspirate PumpPort="I" ReagentName="VB2" AspirationRate="1800" Solution="0" Volume="275" AspirateDelay="5000" />
          <DispenseToWaste DispenseDelay="5000" DispenseRate="15000" />
        </ChemistryStep>
        <ChemistryStep Description="Hybridisation" Repeat="1" IsDeblock="false" IsIncorporation="false" AllowStaggeredStartAfter="false">
          <WasteSelection Position="0" ReagentName="SOUR1" NonWasteReagentSolution="0" />
          <Aspirate PumpPort="I" ReagentName="LDR" AspirationRate="500" Solution="0" Volume="320" AspirateDelay="5000" />
          <Temp Duration="60000" Temperature="60" Verify="false" />
          <Aspirate PumpPort="I" ReagentName="VB2" AspirationRate="1000" Solution="0" Volume="240" AspirateDelay="5000" />
          <DispenseToWaste DispenseDelay="5000" DispenseRate="15000" />
          <CommonLineSelection Position="0" ReagentName="Bypass" NonCommonLineReagentPos="0" />
          <Aspirate PumpPort="B" ReagentName="CP1" AspirationRate="2000" Solution="0" Volume="215" AspirateDelay="3000" />
          <DispenseToWaste DispenseDelay="5000" DispenseRate="15000" />
          <CommonLineSelection Position="0" ReagentName="B" NonCommonLineReagentPos="0" />
          <PumpToFlowcell PumpPort="I" AspirateDelay="5000" DispenseDelay="0" ReagentName="CP1" AspirationRate="1000" Solution="0" DispenseRate="15000" Volume="270" />
          <Wait Duration="30000" />
          <Aspirate PumpPort="I" ReagentName="CP1" AspirationRate="1000" Solution="0" Volume="160" AspirateDelay="5000" />
          <Temp Duration="30000" Temperature="40" Verify="false" />
          <WasteSelection Position="0" ReagentName="SOUR2" NonWasteReagentSolution="0" />
          <Aspirate PumpPort="I" ReagentName="VB2" AspirationRate="1800" Solution="0" Volume="400" AspirateDelay="5000" />
          <DispenseToWaste DispenseDelay="5000" DispenseRate="15000" />
          <Temp Duration="0" Temperature="20" Verify="true" />
        </ChemistryStep>
      </ChemistryDefinition>
      <ChemistryDefinition Name="ThermalCycle" Type="Basic">
        <ChemistryStep Description="Thermal Cycle before starting the sequncing run" Repeat="1" IsDeblock="true" IsIncorporation="false" AllowStaggeredStartAfter="false">
          <Temp Duration="0" Temperature="20" Verify="true" />
          <Wait Duration="10000" />
          <Temp Duration="0" Temperature="60" Verify="true" />
          <Wait Duration="30000" />
          <Temp Duration="0" Temperature="20" Verify="true" />
          <Wait Duration="45000" />
          <Temp Duration="0" Temperature="60" Verify="true" />
          <Wait Duration="30000" />
          <Temp Duration="0" Temperature="20" Verify="true" />
          <Wait Duration="45000" />
          <Temp Duration="0" Temperature="60" Verify="true" />
          <Wait Duration="30000" />
          <Temp Duration="0" Temperature="20" Verify="true" />
          <Wait Duration="45000" />
          <Temp Duration="0" Temperature="60" Verify="true" />
          <Wait Duration="30000" />
          <Temp Duration="0" Temperature="20" Verify="true" />
          <Wait Duration="45000" />
        </ChemistryStep>
      </ChemistryDefinition>
      <ChemistryDefinition Name="FirstDeblock" Type="Basic">
        <ChemistryStep Description="Set Valve States" Repeat="1" IsDeblock="false" IsIncorporation="false" AllowStaggeredStartAfter="false">
          <CommonLineSelection Position="0" ReagentName="B" NonCommonLineReagentPos="0" />
          <WasteSelection Position="0" ReagentName="SOUR1" NonWasteReagentSolution="0" />
          <DispenseToWaste DispenseDelay="1000" DispenseRate="15000" />
        </ChemistryStep>
        <ChemistryStep Description="Deblock" Repeat="1" IsDeblock="true" IsIncorporation="false" AllowStaggeredStartAfter="false">
          <PumpToFlowcell PumpPort="I" AspirateDelay="5000" DispenseDelay="0" ReagentName="VB2" AspirationRate="1800" Solution="0" DispenseRate="15000" Volume="1000" />
          <Aspirate PumpPort="I" ReagentName="VB2" AspirationRate="1500" Solution="0" Volume="162" AspirateDelay="5000" />
          <Temp Duration="0" Temperature="55" Verify="true" />
          <Aspirate PumpPort="I" ReagentName="VCM" AspirationRate="1500" Solution="0" Volume="260" AspirateDelay="5000" />
          <DispenseToWaste DispenseDelay="2000" DispenseRate="15000" />
          <Wait Duration="10000" />
        </ChemistryStep>
        <ChemistryStep Description="Buffer Wash" Repeat="1" IsDeblock="false" IsIncorporation="false" AllowStaggeredStartAfter="false">
          <Aspirate PumpPort="I" ReagentName="VB2" AspirationRate="1500" Solution="0" Volume="160" AspirateDelay="5000" />
          <Aspirate PumpPort="I" ReagentName="VB8" AspirationRate="1500" Solution="0" Volume="300" AspirateDelay="5000" />
          <Aspirate PumpPort="I" ReagentName="VB2" AspirationRate="1500" Solution="0" Volume="230" AspirateDelay="5000" />
          <DispenseToWaste DispenseDelay="2000" DispenseRate="15000" />
        </ChemistryStep>
      </ChemistryDefinition>
      <ChemistryDefinition Name="PostRunWash" Type="PostRunWash">
        <ChemistryStep Description="Purging_PE" Repeat="1" IsDeblock="false" IsIncorporation="false" AllowStaggeredStartAfter="false">
        </ChemistryStep>
      </ChemistryDefinition>
    </Definitions>
  </ChemistryDefinitions>
  <ReadDefinitions Name="Production" Version="8.0">
    <Definitions>
      <ReadDefinition IsIndexed="False" Type="Read1" Name="Read1">
        <Imaging ChemistryName="FirstBase" MinimumRemainingVolume="0" Cycles="1" />
        <Imaging ChemistryName="CompleteCycleReuse" MinimumRemainingVolume="0" Cycles="36" />
        <Chemistry ChemistryName="End" />
      </ReadDefinition>
    </Definitions>
  </ReadDefinitions>
  <Reagents Name="Local reagents-Production" Version="3.0">
    <ReagentValve>
      <Reagent Name="VRM" Description="Resynthesis Mix" SelectorValvePosition="1" DispenseDelay="5000" AspirateDelay="5000" AspirateDelaySlope="0" AspirateDelayOffset="0" RequiresPriming="true" />
      <Reagent Name="VLM2" Description="Linearization Mix 2" SelectorValvePosition="2" DispenseDelay="5000" AspirateDelay="5000" AspirateDelaySlope="0" AspirateDelayOffset="0" RequiresPriming="true" />
      <Reagent Name="VB3" Description="Amp Premix" SelectorValvePosition="3" DispenseDelay="5000" AspirateDelay="5000" AspirateDelaySlope="0" AspirateDelayOffset="0" RequiresPriming="true" />
      <Reagent Name="LDR" Description="Denaturation Mix" SelectorValvePosition="4" DispenseDelay="5000" AspirateDelay="5000" AspirateDelaySlope="0" AspirateDelayOffset="0" RequiresPriming="true" />
      <Reagent Name="VAM" Description="Amplification Mix" SelectorValvePosition="5" DispenseDelay="5000" AspirateDelay="5000" AspirateDelaySlope="0" AspirateDelayOffset="0" RequiresPriming="true" />
      <Reagent Name="Plug" Description="Plug" SelectorValvePosition="6" DispenseDelay="5000" AspirateDelay="5000" AspirateDelaySlope="0" AspirateDelayOffset="0" RequiresPriming="true" />
      <Reagent Name="BP14" Description="Primer Mix" SelectorValvePosition="7" DispenseDelay="5000" AspirateDelay="5000" AspirateDelaySlope="0" AspirateDelayOffset="0" RequiresPriming="true" />
      <Reagent Name="BP11" Description="Primer Mix, Read 2" SelectorValvePosition="8" DispenseDelay="5000" AspirateDelay="5000" AspirateDelaySlope="0" AspirateDelayOffset="0" RequiresPriming="true" />
      <Reagent Name="BP10" Description="Primer Mix, Read 1" SelectorValvePosition="9" DispenseDelay="5000" AspirateDelay="5000" AspirateDelaySlope="0" AspirateDelayOffset="0" RequiresPriming="true" />
      <Reagent Name="VEX" Description="Conditioning" SelectorValvePosition="10" DispenseDelay="5000" AspirateDelay="5000" AspirateDelaySlope="0" AspirateDelayOffset="0" RequiresPriming="true" />
      <Reagent Name="VLM1" Description="Linearization Mix 1" SelectorValvePosition="11" DispenseDelay="5000" AspirateDelay="5000" AspirateDelaySlope="0" AspirateDelayOffset="0" RequiresPriming="true" />
      <Reagent Name="VIM" Description="Incorporation Mix" SelectorValvePosition="12" DispenseDelay="5000" AspirateDelay="5000" AspirateDelaySlope="0" AspirateDelayOffset="0" RequiresPriming="true" />
      <Reagent Name="VB8" Description="SBS Buffer 8" SelectorValvePosition="13" DispenseDelay="5000" AspirateDelay="5000" AspirateDelaySlope="0" AspirateDelayOffset="0" RequiresPriming="true" />
      <Reagent Name="VSM" Description="Scan Mix" SelectorValvePosition="14" DispenseDelay="5000" AspirateDelay="5000" AspirateDelaySlope="0" AspirateDelayOffset="0" RequiresPriming="true" />
      <Reagent Name="VB2" Description="SBS Buffer 2" SelectorValvePosition="15" DispenseDelay="5000" AspirateDelay="5000" AspirateDelaySlope="0" AspirateDelayOffset="0" RequiresPriming="true" />
      <Reagent Name="VCM" Description="Cleavage Mix" SelectorValvePosition="16" DispenseDelay="5000" AspirateDelay="5000" AspirateDelaySlope="0" AspirateDelayOffset="0" RequiresPriming="true" />
      <Reagent Name="Waste" Description="Waste" SelectorValvePosition="17" DispenseDelay="5000" AspirateDelay="5000" AspirateDelaySlope="0" AspirateDelayOffset="0" RequiresPriming="true" />
      <Reagent Name="CP3" Description="Custom Primer Mix 3" SelectorValvePosition="18" DispenseDelay="5000" AspirateDelay="5000" AspirateDelaySlope="0" AspirateDelayOffset="0" RequiresPriming="true" />
      <Reagent Name="CP2" Description="Custom Primer Mix 2" SelectorValvePosition="19" DispenseDelay="5000" AspirateDelay="5000" AspirateDelaySlope="0" AspirateDelayOffset="0" RequiresPriming="true" />
      <Reagent Name="CP1" Description="Custom Primer Mix 1" SelectorValvePosition="20" DispenseDelay="5000" AspirateDelay="5000" AspirateDelaySlope="0" AspirateDelayOffset="0" RequiresPriming="true" />
      <Reagent Name="VCX3" Description="ExAmp Buffer 3" SelectorValvePosition="21" DispenseDelay="5000" AspirateDelay="5000" AspirateDelaySlope="0" AspirateDelayOffset="0" RequiresPriming="true" />
      <Reagent Name="VCX2" Description="ExAmp Buffer 2" SelectorValvePosition="22" DispenseDelay="5000" AspirateDelay="5000" AspirateDelaySlope="0" AspirateDelayOffset="0" RequiresPriming="true" />
      <Reagent Name="VCX1" Description="ExAmp Buffer 1" SelectorValvePosition="23" DispenseDelay="5000" AspirateDelay="5000" AspirateDelaySlope="0" AspirateDelayOffset="0" RequiresPriming="true" />
      <Reagent Name="TMP" Description=" Template" SelectorValvePosition="24" DispenseDelay="5000" AspirateDelay="5000" AspirateDelaySlope="0" AspirateDelayOffset="0" RequiresPriming="true" />
    </ReagentValve>
    <CommonLineValve>
      <Reagent Name="A" Description="A" SelectorValvePosition="23" DispenseDelay="0" AspirateDelay="0" AspirateDelaySlope="0" AspirateDelayOffset="0" RequiresPriming="true" />
      <Reagent Name="B" Description="B" SelectorValvePosition="22" DispenseDelay="0" AspirateDelay="0" AspirateDelaySlope="0" AspirateDelayOffset="0" RequiresPriming="true" />
      <Reagent Name="AB" Description="AB" SelectorValvePosition="1" DispenseDelay="0" AspirateDelay="0" AspirateDelaySlope="0" AspirateDelayOffset="0" RequiresPriming="true" />
      <Reagent Name="ABDx" Description="AB-Dx" SelectorValvePosition="1" DispenseDelay="0" AspirateDelay="0" AspirateDelaySlope="0" AspirateDelayOffset="0" RequiresPriming="true" />
      <Reagent Name="Bypass" Description="Bypass" SelectorValvePosition="4" DispenseDelay="0" AspirateDelay="0" AspirateDelaySlope="0" AspirateDelayOffset="0" RequiresPriming="true" />
      <Reagent Name="AirFlowcell" Description="Air-Flowcell" SelectorValvePosition="13" DispenseDelay="0" AspirateDelay="0" AspirateDelaySlope="0" AspirateDelayOffset="0" RequiresPriming="true" />
      <Reagent Name="AirFlowcellB" Description="Air-Flowcell-B" SelectorValvePosition="13" DispenseDelay="0" AspirateDelay="0" AspirateDelaySlope="0" AspirateDelayOffset="0" RequiresPriming="true" />
      <Reagent Name="AirBypass" Description="Air-Bypass" SelectorValvePosition="20" DispenseDelay="0" AspirateDelay="0" AspirateDelaySlope="0" AspirateDelayOffset="0" RequiresPriming="true" />
    </CommonLineValve>
    <WasteValve />
  </Reagents>
  <Primers>
    <ReadOne Default="BP10" Custom="CP1" />
    <ReadTwo Default="BP11" Custom="CP2" />
    <IndexOne Default="BP14" Custom="CP3" />
  </Primers>
  <Name>NovaSeq Xp</Name>
</Recipe>
